# Supplementary material for: The early-life exposome modulates the effect of polymorphic inversions on DNA methylation
Source: Commun Biol. 2022 May 12;5:455. doi: 10.1038/s42003-022-03380-2 (PMC9098634; doi:10.1038/s42003-022-03380-2)
Supplement: Supplementary file 4 — Supplementary Data 1 [file 42003_2022_3380_MOESM4_ESM.xlsx]

## Sheet: Table S1
Inversion	Transcript	Location	Gene Symbol	TE	seTE	lower	upper	pval	DIR BIB	DIR EDEN	DIR KANC	DIR MOBA	DIR RHEA	DIR SAB	p.adj
16p11.2	TC16000994.hg.1	chr16:28853732-28857729	TUFM;MIR4721	0.164615	0.0055721	0.153693	0.175536	8.15855e-192	+	+	+	+	+	+	1.64803e-189
16p11.2	TC16001829.hg.1	chr16:28854108-28857678	TUFM	0.206678	0.00824486	0.190519	0.222838	1.12503e-138	+	+	+	+	+	+	2.27257e-136
8p23.1	TC08001801.hg.1	chr8:11351510-11422108	BLK	0.127563	0.00887087	0.110176	0.14495	6.91001e-47	+	+	+	+	+	+	1.39582e-44
8p23.1	TC08000093.hg.1	chr8:11653082-11696818	FDFT1	-0.092057	0.00766778	-0.107086	-0.0770284	3.31711e-33	-	-	-	-	-	-	6.70057e-31
16p11.2	TC16000303.hg.1	chr16:28565247-28603111	SGF29	-0.151624	0.0130619	-0.177225	-0.126023	3.74712e-31	-	-	-	-	-	-	7.56919e-29
16p11.2	TC16001471.hg.1	chr16:28333040-28335170	SBK1	-0.0967244	0.00913056	-0.11462	-0.0788288	3.19498e-26	ns	-	-	-	-	-	6.45386e-24
8p23.1	TC08000087.hg.1	chr8:11351510-11422113	BLK	0.104656	0.011349	0.0824127	0.1269	2.92583e-20	+	ns	+	+	+	+	5.91018e-18
16p11.2	TC16001833.hg.1	chr16:29476289-29478899	LOC388242	-0.0312612	0.00361056	-0.0383377	-0.0241846	4.79059e-18	-	ns	ns	ns	-	-	9.67698e-16
16p11.2	TC16000314.hg.1	chr16:28986093-29002104	LAT;SPNS1	0.0469558	0.00623987	0.0347259	0.0591857	5.26709e-14	+	ns	+	+	+	+	1.06395e-11
16p11.2	TC16000300.hg.1	chr16:28303840-28335170	SBK1	-0.0663343	0.00892075	-0.0838186	-0.0488499	1.03821e-13	-	-	-	-	-	ns	2.09719e-11
8p23.1	TC08002221.hg.1	chr8:10962658-10965184	XKR6	-0.0449217	0.00657035	-0.0577993	-0.032044	8.0852e-12	ns	ns	-	-	-	-	1.63321e-09
8p23.1	TC08000938.hg.1	chr8:8175258-8244008	SGK223	-0.0387892	0.00593261	-0.0504169	-0.0271616	6.22159e-11	-	ns	-	-	ns	-	1.25676e-08
16p11.2	TC16000991.hg.1	chr16:28616903-28634907	SULT1A1	-0.0545615	0.00891482	-0.0720342	-0.0370887	9.33932e-10	ns	ns	ns	-	-	-	1.88654e-07
8p23.1	TC08002596.hg.1	chr8:12294522-12424423	LOC100506990	-0.0542739	0.00891216	-0.0717414	-0.0368064	1.13004e-09	-	ns	ns	-	-	-	2.28268e-07
8p23.1	TC08000085.hg.1	chr8:11188397-11189717	SLC35G5;SLC35G4	0.0556988	0.00925727	0.0375549	0.0738428	1.77931e-09	ns	+	+	+	+	+	3.5942e-07
8p23.1	TC08000056.hg.1	chr8:8086092-8102387	FAM86B3P	0.0290241	0.0054694	0.0183043	0.0397439	1.1167e-07	+	+	+	+	+	+	2.25573e-05
16p11.2	TC16002063.hg.1	chr16:28467693-28481868	NPIPB9;NPIPB8;NPIPB7	0.0285134	0.00548464	0.0177637	0.0392631	2.00604e-07	ns	+	+	+	ns	ns	4.05221e-05
16p11.2	TC16000986.hg.1	chr16:28390900-28437775	EIF3C;EIF3CL	0.153025	0.0297911	0.0946358	0.211415	2.79733e-07	ns	+	+	+	+	+	5.6506e-05
8p23.1	TC08001804.hg.1	chr8:11973291-12482364	FAM66D	-0.0366611	0.00751937	-0.0513988	-0.0219234	1.08505e-06	-	ns	ns	-	-	-	0.00021918
16p11.2	TC16000305.hg.1	chr16:28699879-28747053	EIF3C;EIF3CL	0.161707	0.0343311	0.0944192	0.228995	2.47448e-06	ns	+	+	+	+	+	0.000499846
8p23.1	TC08000975.hg.1	chr8:11278972-11324276	FAM167A	-0.0737801	0.0159054	-0.104954	-0.0426062	3.50621e-06	-	-	-	-	-	-	0.000708254
8p23.1	TC08000995.hg.1	chr8:12282913-12293915	FAM86B1;FAM86B2	0.0223389	0.00539862	0.0117578	0.03292	3.50512e-05	ns	+	+	+	ns	ns	0.00708034
8p23.1	TC08002228.hg.1	chr8:12039613-12051624	FAM86B1	0.0329686	0.00838311	0.016538	0.0493992	8.3983e-05	ns	+	+	+	ns	ns	0.0169646
