# Supplementary material for: The early-life exposome modulates the effect of polymorphic inversions on DNA methylation
Source: Commun Biol. 2022 May 12;5:455. doi: 10.1038/s42003-022-03380-2 (PMC9098634; doi:10.1038/s42003-022-03380-2)
Supplement: Supplementary file 5 — Supplementary Data 2 [file 42003_2022_3380_MOESM5_ESM.xlsx]

## Sheet: Table S2
Inversion	CpG	Location	Gene Symbol	Gene Group	TE	seTE	lower	upper	statistic	pval	DIR BIB	DIR EDEN	DIR KANC	DIR MOBA	DIR RHEA	DIR SAB	p.adj
17q21.31	cg19832721	chr17:44249866	KANSL1	TSS1500	0.12597	0.00310517	0.119883	0.132056	40.5676	0	+	+	+	+	+	+	0
16p11.2	cg09046979	chr16:28333134	SBK1	3'UTR	-0.0611479	0.0014878	-0.0640639	-0.0582319	-41.0996	0	-	-	-	-	-	-	0
17q21.31	cg12609785	chr17:43660871			0.278152	0.00808214	0.262311	0.293992	34.4156	1.47347e-259	+	+	+	+	+	+	2.8217e-256
8p23.1	cg16810626	chr8:11594003	GATA4	Body	-0.037536	0.00143644	-0.0403514	-0.0347207	-26.1312	1.61019e-150	-	-	-	-	-	-	3.08352e-147
8p23.1	cg02711665	chr8:11664728	FDFT1	Body	-0.0276494	0.0010616	-0.0297301	-0.0255687	-26.045	1.53288e-149	-	-	-	-	-	-	2.93546e-146
8p23.1	cg11548083	chr8:10208156	MSRA	Body	-0.0280344	0.00109321	-0.0301771	-0.0258918	-25.6441	4.91402e-145	-	-	-	-	-	-	9.41034e-142
8p23.1	cg12568669	chr8:11666485	FDFT1	Body	0.0633871	0.00283928	0.0578222	0.068952	22.325	2.11169e-110	+	+	+	+	+	+	4.04389e-107
16p11.2	cg27413008	chr16:28519597	IL27	TSS1500	-0.0345042	0.00158287	-0.0376066	-0.0314019	-21.7985	2.39535e-105	-	-	-	-	-	-	4.58709e-102
8p23.1	cg11465442	chr8:11832261	DEFB136	TSS200	-0.0243219	0.00113808	-0.0265524	-0.0220913	-21.371	2.48562e-101	-	-	-	-	-	-	4.75997e-98
17q21.31	cg07368127	chr17:44230994	KANSL1	Body	0.0327868	0.00155459	0.0297398	0.0358337	21.0903	9.75952e-99	+	+	+	+	+	+	1.86895e-95
8p23.1	cg08841257	chr8:10191002	MSRA	Body	-0.0242957	0.00118782	-0.0266237	-0.0219676	-20.454	5.53132e-93	-	-	-	-	-	-	1.05925e-89
17q21.31	cg13732302	chr17:44222207	KANSL1	Body	-0.0275005	0.00140391	-0.0302521	-0.0247489	-19.5885	1.93967e-85	-	-	-	-	-	-	3.71447e-82
17q21.31	cg09764761	chr17:44105544	MAPT	3'UTR	-0.0523556	0.00270804	-0.0576632	-0.0470479	-19.3334	2.81496e-83	-	-	-	-	-	-	5.39065e-80
17q21.31	cg17554502	chr17:44271559			0.0167035	0.000908765	0.0149224	0.0184847	18.3805	1.8828e-75	+	+	+	+	+	+	3.60556e-72
17q21.31	cg04491389	chr17:44214771	KANSL1	Body	-0.0317679	0.00174066	-0.0351796	-0.0283563	-18.2505	2.05031e-74	-	-	-	-	-	-	3.92634e-71
17q21.31	cg07368061	chr17:44090862	MAPT	Body	-0.047316	0.00270568	-0.052619	-0.042013	-17.4877	1.77864e-68	-	-	-	-	-	-	3.4061e-65
8p23.1	cg01601443	chr8:10581988	SOX7	3'UTR	-0.0181568	0.00111639	-0.0203449	-0.0159687	-16.2638	1.78374e-59	-	-	-	-	-	-	3.41586e-56
8p23.1	cg27000590	chr8:8182003	PRAG1	Body	0.0188929	0.0011971	0.0165466	0.0212392	15.7822	4.12553e-56	+	+	+	+	+	+	7.90039e-53
17q21.31	cg08113562	chr17:43508428	SH3D20	5'UTR	0.135924	0.00867453	0.118922	0.152926	15.6693	2.4524e-55	+	+	+	+	+	+	4.69634e-52
17q21.31	cg14374015	chr17:44249569	KANSL1	1stExon;5'UTR	0.0357891	0.00236725	0.0311494	0.0404288	15.1184	1.22444e-51	+	+	+	+	+	+	2.34479e-48
8p23.1	cg20497631	chr8:8647440	MFHAS1	Body	-0.0263587	0.00177355	-0.0298348	-0.0228826	-14.8621	5.80939e-50	-	-	-	-	-	-	1.1125e-46
8p23.1	cg12940923	chr8:10282607	MSRA	Body	-0.0288254	0.00196096	-0.0326688	-0.024982	-14.6996	6.4827e-49	-	-	-	-	-	-	1.24144e-45
8p23.1	cg20449619	chr8:10581784	SOX7	3'UTR	-0.0343981	0.00239801	-0.0390981	-0.0296981	-14.3444	1.15424e-46	-	-	-	-	-	-	2.21037e-43
8p23.1	cg00629382	chr8:10268916	MSRA	Body	-0.0177323	0.00123722	-0.0201572	-0.0153074	-14.3324	1.37302e-46	-	-	-	-	-	-	2.62934e-43
17q21.31	cg21214508	chr17:44248233	KANSL1	1stExon	-0.0308887	0.00217662	-0.0351548	-0.0266226	-14.1911	1.03974e-45	-	-	-	-	-	-	1.9911e-42
8p23.1	cg12395012	chr8:11607386	GATA4	Body	0.0292162	0.0020952	0.0251097	0.0333227	13.9443	3.40569e-44	+	+	+	+	+	+	6.52189e-41
16p11.2	cg02896250	chr16:28305533	SBK1	5'UTR	-0.0153138	0.00111032	-0.01749	-0.0131376	-13.7923	2.83704e-43	-	-	-	-	-	-	5.43294e-40
17q21.31	cg22128613	chr17:44061117	MAPT	Body	0.0185528	0.00136183	0.0158837	0.0212219	13.6235	2.90405e-42	+	+	ns	+	+	+	5.56125e-39
8p23.1	cg06240162	chr8:11142829	MTMR9	Body	-0.01533	0.00116399	-0.0176114	-0.0130487	-13.1702	1.30229e-39	-	-	-	-	-	-	2.49388e-36
16p11.2	cg01542023	chr16:28550637	NUPR1	TSS200	-0.0217805	0.00165567	-0.0250256	-0.0185355	-13.1551	1.58981e-39	-	-	-	-	-	-	3.04448e-36
8p23.1	cg02319733	chr8:10282549	MSRA	Body	-0.0146186	0.00111882	-0.0168115	-0.0124258	-13.0661	5.14443e-39	-	-	-	-	-	-	9.85158e-36
17q21.31	cg05301556	chr17:43971177	MAPT;LOC100128977	TSS1500;Body	-0.0251535	0.00193987	-0.0289556	-0.0213514	-12.9666	1.89202e-38	-	-	-	-	-	-	3.62322e-35
17q21.31	cg01882395	chr17:43717810	LINC02210	Body	0.0341262	0.00265387	0.0289247	0.0393277	12.859	7.65471e-38	+	+	+	+	+	+	1.46588e-34
8p23.1	cg20987067	chr8:8747297	MFHAS1	Body	-0.0216114	0.00168425	-0.0249125	-0.0183103	-12.8314	1.09316e-37	-	-	-	-	-	-	2.09341e-34
8p23.1	cg20009332	chr8:10489118	RP1L1	5'UTR	-0.0175326	0.00136664	-0.0202112	-0.0148541	-12.829	1.12787e-37	-	-	-	-	-	-	2.15987e-34
16p11.2	cg05683445	chr16:28303182	SBK1	TSS1500	0.0139924	0.00109903	0.0118383	0.0161465	12.7316	3.94604e-37	+	+	+	+	+	+	7.55667e-34
8p23.1	cg10596361	chr8:10907750	XKR6	Body	-0.0244785	0.00196918	-0.028338	-0.0206189	-12.4308	1.77845e-35	-	-	-	-	-	-	3.40574e-32
8p23.1	cg10657228	chr8:10386222	PRSS55	Body	0.0227582	0.00185456	0.0191233	0.0263931	12.2715	1.28881e-34	+	+	+	+	+	+	2.46808e-31
8p23.1	cg06620390	chr8:10192943	MSRA	Body	-0.0207104	0.00170946	-0.0240609	-0.0173599	-12.1152	8.77792e-34	-	-	-	-	-	-	1.68097e-30
8p23.1	cg11302791	chr8:10635419	PINX1	Body	0.0174964	0.00145049	0.0146535	0.0203393	12.0625	1.66727e-33	+	+	+	+	+	+	3.19281e-30
8p23.1	cg13601595	chr8:10468038	RP1L1	Body	0.0145117	0.0012159	0.0121286	0.0168949	11.9349	7.7825e-33	+	+	+	+	+	+	1.49035e-29
17q21.31	cg23616531	chr17:44269258			-0.0331965	0.00280456	-0.0386933	-0.0276996	-11.8366	2.52517e-32	-	-	-	-	-	-	4.83569e-29
17q21.31	cg03954353	chr17:43715162	LINC02210;ARF2P	TSS1500;Body	0.029091	0.00246162	0.0242663	0.0339157	11.8178	3.15779e-32	+	+	+	+	+	+	6.04716e-29
16p11.2	cg01378222	chr16:28622494	SULT1A1	TSS1500;Body	0.01922	0.00164911	0.0159878	0.0224521	11.6547	2.17041e-31	+	+	+	+	+	+	4.15634e-28
16p11.2	cg00348858	chr16:28858442	TUFM	TSS1500	-0.0156535	0.0013466	-0.0182928	-0.0130142	-11.6245	3.09414e-31	-	-	-	-	-	-	5.92528e-28
8p23.1	cg17167536	chr8:10906938	XKR6	Body	-0.0124841	0.00107586	-0.0145927	-0.0103754	-11.6038	3.94142e-31	-	-	-	-	-	-	7.54781e-28
8p23.1	cg03399933	chr8:11205972	TDH	Body	0.0313856	0.00273574	0.0260237	0.0367476	11.4724	1.81453e-30	+	+	+	+	+	+	3.47482e-27
16p11.2	cg08180572	chr16:28985143	SPNS1	TSS1500	-0.0204722	0.00181116	-0.024022	-0.0169224	-11.3034	1.26238e-29	-	-	-	-	-	-	2.41746e-26
17q21.31	cg23952828	chr17:44246087	KANSL1	Body	0.0176142	0.00156716	0.0145427	0.0206858	11.2396	2.60517e-29	+	+	+	+	+	+	4.98889e-26
17q21.31	cg00891649	chr17:43972573	MAPT;LOC100130148;LOC100128977	5'UTR;TSS1500;Body	-0.0344548	0.00309157	-0.0405141	-0.0283954	-11.1447	7.59646e-29	-	-	-	-	-	-	1.45472e-25
17q21.31	cg05186793	chr17:44235520	KANSL1	Body	0.0358708	0.00323633	0.0295277	0.0422138	11.0838	1.50365e-28	+	+	+	+	+	+	2.87949e-25
8p23.1	cg10597661	chr8:8256332			-0.01327	0.00119869	-0.0156194	-0.0109206	-11.0704	1.74603e-28	-	-	-	-	-	-	3.34365e-25
8p23.1	cg08265495	chr8:11212668	TDH	Body	-0.0348858	0.00316345	-0.041086	-0.0286855	-11.0278	2.80718e-28	-	-	-	-	-	-	5.37574e-25
8p23.1	cg11269159	chr8:9788745			0.0133501	0.00122402	0.0109511	0.0157492	10.9067	1.07027e-27	+	+	+	+	+	+	2.04957e-24
17q21.31	cg16642545	chr17:43878769	CRHR1	Body	-0.0122493	0.00114367	-0.0144908	-0.0100077	-10.7105	9.08501e-27	-	ns	-	-	-	-	1.73978e-23
8p23.1	cg26288502	chr8:10421582			0.0159438	0.00148983	0.0130237	0.0188638	10.7017	9.99082e-27	+	+	+	+	+	+	1.91324e-23
8p23.1	cg21701351	chr8:11374773	BLK	5'UTR	0.0270632	0.00253037	0.0221038	0.0320226	10.6954	1.07015e-26	+	+	+	+	+	+	2.04933e-23
8p23.1	cg04989185	chr8:9790928			0.0221498	0.00207172	0.0180893	0.0262103	10.6915	1.11567e-26	ns	+	+	+	+	+	2.13651e-23
8p23.1	cg04654363	chr8:8581213			0.0117621	0.00110548	0.00959539	0.0139288	10.6398	1.94566e-26	+	+	+	+	+	+	3.72594e-23
17q21.31	cg26855231	chr17:44249543	KANSL1	1stExon;5'UTR	0.0217362	0.00204434	0.0177294	0.0257431	10.6324	2.10632e-26	+	+	+	+	+	+	4.0336e-23
16p11.2	cg17122311	chr16:28517278	IL27	Body	-0.011321	0.00108792	-0.0134533	-0.00918875	-10.4061	2.3253e-25	-	-	-	-	-	-	4.45295e-22
16p11.2	cg10436792	chr16:28889110	ATP2A1	TSS1500	-0.0142963	0.00138528	-0.0170114	-0.0115812	-10.3202	5.71176e-25	-	-	-	-	ns	-	1.0938e-21
17q21.31	cg24063856	chr17:43863303	CRHR1	Body	-0.0273905	0.00266218	-0.0326083	-0.0221727	-10.2887	7.92058e-25	-	-	-	-	-	-	1.51679e-21
8p23.1	cg05460571	chr8:8630364			-0.0130632	0.00127226	-0.0155567	-0.0105696	-10.2677	9.85697e-25	-	-	-	-	-	-	1.88761e-21
8p23.1	cg12840336	chr8:11422730			0.0287964	0.00282316	0.0232631	0.0343297	10.2001	1.98144e-24	+	+	+	+	+	+	3.79446e-21
17q21.31	cg08670715	chr17:44341754			0.0272909	0.00267665	0.0220448	0.032537	10.1959	2.0678e-24	+	+	+	+	+	+	3.95984e-21
17q21.31	cg27503360	chr17:43890749	CRHR1	Body	-0.0171732	0.00169884	-0.0205029	-0.0138435	-10.1088	5.05171e-24	-	-	-	-	-	-	9.67402e-21
8p23.1	cg03533216	chr8:11206009	TDH	Body	0.0195537	0.00194843	0.0157349	0.0233725	10.0356	1.06268e-23	ns	+	+	+	+	+	2.03502e-20
8p23.1	cg09141662	chr8:11206023	TDH	Body	0.0147635	0.00148627	0.0118504	0.0176765	9.9332	2.98512e-23	+	+	+	+	+	+	5.71651e-20
17q21.31	cg01934064	chr17:44064242	MAPT	Body	0.0243647	0.00246684	0.0195297	0.0291996	9.87686	5.24507e-23	+	+	+	+	+	+	1.00443e-19
8p23.1	cg18237548	chr8:8860050	ERI1	TSS1500	0.0148545	0.00150866	0.0118976	0.0178115	9.84615	7.12208e-23	+	+	+	+	+	+	1.36388e-19
17q21.31	cg00480298	chr17:44068857	MAPT	Body	0.0218794	0.00222672	0.0175151	0.0262437	9.82583	8.71542e-23	+	+	+	+	+	+	1.669e-19
8p23.1	cg06671706	chr8:8559999	CLDN23	1stExon	-0.0311695	0.00319381	-0.0374293	-0.0249098	-9.75936	1.68206e-22	-	ns	-	-	-	-	3.22115e-19
8p23.1	cg21915799	chr8:10282809	MSRA	Body	-0.0198836	0.00204304	-0.0238878	-0.0158793	-9.73234	2.19483e-22	-	-	-	-	-	-	4.20309e-19
17q21.31	cg19943578	chr17:43483527	ARHGAP27	TSS200;5'UTR	-0.0113337	0.00118798	-0.0136621	-0.00900527	-9.54028	1.42453e-21	ns	-	-	-	-	-	2.72797e-18
8p23.1	cg02520399	chr8:8168661			-0.0130204	0.00137249	-0.0157105	-0.0103304	-9.48676	2.38337e-21	-	-	-	-	-	-	4.56416e-18
8p23.1	cg27127887	chr8:11831823	DEFB136	Body	-0.0102929	0.00109369	-0.0124365	-0.00814933	-9.4112	4.90511e-21	-	-	-	-	-	-	9.39329e-18
8p23.1	cg00184457	chr8:8946301			-0.0261323	0.00277862	-0.0315783	-0.0206863	-9.40475	5.21527e-21	-	-	-	-	-	-	9.98725e-18
8p23.1	cg15426459	chr8:11813211			-0.0272834	0.00292411	-0.0330146	-0.0215523	-9.33052	1.05356e-20	-	-	-	-	-	-	2.01756e-17
8p23.1	cg14919250	chr8:10917293	XKR6	Body	-0.0250097	0.00275496	-0.0304093	-0.01961	-9.07805	1.10534e-19	-	-	-	-	-	-	2.11673e-16
17q21.31	cg23659289	chr17:43472725	ARHGAP27	3'UTR	0.0167445	0.00184767	0.0131231	0.0203659	9.06249	1.27504e-19	+	+	+	+	+	+	2.44171e-16
17q21.31	cg01640727	chr17:44029468	MAPT	5'UTR	-0.0164147	0.00181713	-0.0199762	-0.0128532	-9.0333	1.66577e-19	-	-	-	-	-	-	3.18996e-16
8p23.1	cg26552638	chr8:10875534	XKR6	Body	-0.011379	0.00126658	-0.0138614	-0.00889651	-8.98401	2.61067e-19	-	ns	-	-	-	-	4.99944e-16
16p11.2	cg03300649	chr16:28504949	APOBR;CLN3	TSS1500	-0.0107553	0.00120558	-0.0131181	-0.00839236	-8.92124	4.61113e-19	-	-	-	-	-	-	8.83032e-16
8p23.1	cg04880278	chr8:11597172	GATA4	Body	0.0145974	0.00164988	0.0113637	0.0178311	8.84754	8.9471e-19	+	+	+	+	+	+	1.71337e-15
8p23.1	cg18303581	chr8:8239485	PRAG1	TSS1500	-0.0109657	0.00125453	-0.0134246	-0.0085069	-8.74091	2.31246e-18	ns	-	-	-	-	-	4.42837e-15
16p11.2	cg26792089	chr16:28518200	IL27	TSS200	-0.00876697	0.00100639	-0.0107395	-0.00679448	-8.71129	3.00429e-18	-	-	-	-	-	-	5.75322e-15
17q21.31	cg08358943	chr17:44889584	WNT3	Body	0.0130186	0.00149644	0.0100856	0.0159515	8.69971	3.32723e-18	+	+	+	+	+	+	6.37164e-15
16p11.2	cg09754948	chr16:28834200	ATXN2L	TSS1500	0.0215469	0.00248648	0.0166735	0.0264203	8.66564	4.49002e-18	+	+	+	+	+	+	8.59838e-15
8p23.1	cg01383082	chr8:11323474	FAM167A	5'UTR	0.0283497	0.00327429	0.0219322	0.0347672	8.65827	4.78996e-18	+	+	+	+	+	+	9.17277e-15
17q21.31	cg12798194	chr17:43462791			0.0189974	0.00221531	0.0146555	0.0233394	8.57551	9.86461e-18	+	+	ns	+	+	+	1.88907e-14
8p23.1	cg21725652	chr8:10918152	XKR6	Body	-0.0267656	0.00312196	-0.0328845	-0.0206467	-8.57333	1.00532e-17	-	-	-	-	-	-	1.9252e-14
17q21.31	cg07067577	chr17:43506829	SH3D20	3'UTR	-0.0117782	0.00137565	-0.0144744	-0.00908197	-8.56192	1.11008e-17	-	-	-	-	-	-	2.1258e-14
8p23.1	cg01613189	chr8:10875246	XKR6	Body	-0.00794004	0.000931963	-0.00976666	-0.00611343	-8.5197	1.5997e-17	-	-	-	-	-	-	3.06342e-14
8p23.1	cg12641275	chr8:11411487	BLK	Body	0.0116049	0.00142664	0.00880873	0.0144011	8.13441	4.13965e-16	+	+	+	+	ns	+	7.92743e-13
17q21.31	cg10955972	chr17:43976002	MAPT;LOC100130148	5'UTR;Body	0.0109345	0.00135905	0.00827075	0.0135981	8.04564	8.57991e-16	+	+	+	+	+	+	1.64305e-12
8p23.1	cg02840367	chr8:11660030	FDFT1	TSS200	0.0422588	0.0052658	0.031938	0.0525796	8.02514	1.01406e-15	+	+	+	+	+	+	1.94193e-12
8p23.1	cg22799963	chr8:11536778			-0.0137446	0.00173756	-0.0171502	-0.0103391	-7.91031	2.56745e-15	-	-	-	ns	-	-	4.91666e-12
17q21.31	cg07778819	chr17:43862927	CRHR1	Body	-0.0102869	0.00130082	-0.0128364	-0.00773732	-7.90798	2.6159e-15	-	-	-	ns	-	-	5.00944e-12
8p23.1	cg16038868	chr8:10192619	MSRA	Body	-0.0163725	0.00207335	-0.0204362	-0.0123088	-7.89665	2.86499e-15	-	-	-	-	-	-	5.48646e-12
8p23.1	cg18461678	chr8:10472980	RP1L1	Body	-0.0103564	0.00131691	-0.0129375	-0.00777534	-7.86419	3.71493e-15	-	-	-	-	-	-	7.11409e-12
17q21.31	cg13465858	chr17:44204908	KANSL1	Body	-0.0150521	0.00191486	-0.0188052	-0.0112991	-7.8607	3.81991e-15	ns	ns	-	-	-	-	7.31512e-12
8p23.1	cg24861686	chr8:11418058	BLK	Body	0.0107423	0.00136974	0.00805764	0.0134269	7.84257	4.41407e-15	+	+	+	+	+	+	8.45294e-12
8p23.1	cg17329886	chr8:10513629	RP1L1	TSS1500	0.00963839	0.00123298	0.00722179	0.012055	7.81715	5.40326e-15	ns	+	+	+	+	ns	1.03472e-11
8p23.1	cg16232071	chr8:10907718	XKR6	Body	0.0149741	0.00193898	0.0111738	0.0187744	7.72265	1.13933e-14	+	ns	+	+	+	+	2.18181e-11
8p23.1	cg06545268	chr8:9756974			-0.012027	0.00156163	-0.0150877	-0.00896626	-7.70157	1.34403e-14	-	ns	-	-	-	-	2.57381e-11
8p23.1	cg15633056	chr8:10236882	MSRA	Body	-0.0102981	0.00135118	-0.0129464	-0.00764985	-7.62157	2.50612e-14	-	-	-	ns	-	-	4.79922e-11
8p23.1	cg06292304	chr8:9761905	MIR124-1;LOC157627	TSS1500;TSS1500	0.00880226	0.00118092	0.0064877	0.0111168	7.45374	9.07304e-14	ns	+	+	ns	+	ns	1.73749e-10
8p23.1	cg16513326	chr8:10877312	XKR6	Body	-0.00993762	0.00133335	-0.0125509	-0.0073243	-7.45312	9.1156e-14	-	-	-	-	-	-	1.74564e-10
8p23.1	cg02771117	chr8:11279352	FAM167A;FAM167A-AS1	3'UTR;Body	-0.042893	0.00577217	-0.0542063	-0.0315797	-7.43099	1.07785e-13	-	-	-	-	-	-	2.06408e-10
8p23.1	cg21497594	chr8:11366745	BLK	5'UTR	-0.00995398	0.00134322	-0.0125866	-0.00732133	-7.41056	1.25763e-13	ns	ns	-	-	ns	-	2.40836e-10
8p23.1	cg16331727	chr8:11630219	NEIL2	5'UTR;Body	0.0222753	0.00301805	0.01636	0.0281906	7.3807	1.5746e-13	+	+	+	+	+	+	3.01536e-10
8p23.1	cg10039590	chr8:8859974	ERI1	TSS1500	0.00886616	0.0012113	0.00649205	0.0112403	7.31952	2.48861e-13	+	ns	+	+	ns	+	4.76569e-10
8p23.1	cg06819296	chr8:10982668	XKR6	Body	0.0120964	0.00166384	0.00883532	0.0153574	7.27017	3.59038e-13	ns	+	+	+	+	+	6.87558e-10
8p23.1	cg17475643	chr8:10261972	MSRA	Body	0.0104251	0.00145944	0.00756463	0.0132855	7.14321	9.11731e-13	ns	+	+	+	+	+	1.74596e-09
8p23.1	cg27280535	chr8:8746679	MFHAS1	Body	-0.00905629	0.0012845	-0.0115739	-0.00653871	-7.05043	1.78362e-12	ns	-	-	-	-	-	3.41562e-09
8p23.1	cg10414350	chr8:10210282	MSRA	Body	-0.00943035	0.00133799	-0.0120528	-0.00680794	-7.04815	1.81311e-12	ns	-	-	ns	-	-	3.47211e-09
8p23.1	cg09697033	chr8:10929599	XKR6	Body	-0.011657	0.00165999	-0.0149105	-0.00840343	-7.02229	2.18259e-12	ns	ns	-	-	-	-	4.17965e-09
17q21.31	cg02301815	chr17:44249491	KANSL1	1stExon	-0.0214547	0.0030877	-0.0275065	-0.0154029	-6.94845	3.69318e-12	-	-	-	-	-	-	7.07244e-09
16p11.2	cg00201760	chr16:28518385	IL27	TSS1500	-0.00666664	0.000960785	-0.00854975	-0.00478354	-6.93874	3.95601e-12	-	-	-	-	-	-	7.57577e-09
8p23.1	cg07593977	chr8:11735419			0.00905032	0.00130594	0.00649073	0.0116099	6.93013	4.20462e-12	ns	+	+	+	ns	+	8.05186e-09
17q21.31	cg24203758	chr17:43507018	SH3D20	Body	-0.0217564	0.00314547	-0.0279214	-0.0155914	-6.91673	4.62175e-12	ns	-	-	-	-	-	8.85064e-09
16p11.2	cg05590982	chr16:28550171	NUPR1	1stExon	0.00806852	0.00116742	0.00578042	0.0103566	6.91144	4.79771e-12	+	ns	ns	ns	+	+	9.18762e-09
8p23.1	cg09528494	chr8:11338675			-0.0119857	0.00174642	-0.0154087	-0.00856282	-6.86302	6.74178e-12	-	-	-	-	-	-	1.29105e-08
8p23.1	cg13293535	chr8:11597251	GATA4	Body	0.0295245	0.00434227	0.0210138	0.0380352	6.79933	1.0511e-11	ns	+	+	+	ns	+	2.01287e-08
8p23.1	cg10764196	chr8:10489270	RP1L1	5'UTR	-0.0150204	0.00222459	-0.0193805	-0.0106603	-6.75201	1.45813e-11	-	-	ns	-	-	-	2.79231e-08
17q21.31	cg13947929	chr17:43863356	CRHR1	Body	-0.0115015	0.00171452	-0.0148619	-0.00814115	-6.70832	1.96878e-11	-	-	-	ns	-	-	3.77021e-08
8p23.1	cg14329976	chr8:11627812	NEIL2	5'UTR;1stExon	-0.0212117	0.00317751	-0.0274395	-0.0149839	-6.67556	2.46289e-11	ns	-	ns	-	-	-	4.71644e-08
17q21.31	cg27551605	chr17:43862910	CRHR1	Body	-0.0128142	0.00192634	-0.0165897	-0.00903863	-6.6521	2.88939e-11	ns	-	-	-	-	-	5.53318e-08
16p11.2	cg02195680	chr16:28519566	IL27	TSS1500	-0.00829658	0.00124867	-0.0107439	-0.00584924	-6.64436	3.04535e-11	-	-	-	-	-	-	5.83185e-08
8p23.1	cg16871763	chr8:11537909			-0.00939338	0.00141509	-0.0121669	-0.00661985	-6.638	3.17969e-11	-	-	-	-	-	-	6.08911e-08
8p23.1	cg04025970	chr8:8727303	MFHAS1	Body	-0.0105004	0.00158406	-0.0136051	-0.00739574	-6.62882	3.38377e-11	ns	-	-	-	-	-	6.47993e-08
17q21.31	cg26250449	chr17:44195907	KANSL1	Body	-0.0208108	0.00313997	-0.026965	-0.0146565	-6.6277	3.40967e-11	ns	-	-	-	-	-	6.52952e-08
16p11.2	cg06726893	chr16:28870846			-0.0136193	0.00207487	-0.017686	-0.00955261	-6.56391	5.2415e-11	-	-	-	-	-	-	1.00375e-07
16p11.2	cg26663590	chr16:28959310			0.00634324	0.000972324	0.00443752	0.00824896	6.52379	6.85525e-11	ns	ns	ns	ns	+	+	1.31278e-07
8p23.1	cg05753693	chr8:10192930	MSRA	Body	-0.00902421	0.00138374	-0.0117363	-0.00631213	-6.5216	6.95633e-11	-	-	-	-	-	-	1.33214e-07
8p23.1	cg12637676	chr8:11587161	GATA4	Body	-0.0108981	0.00167661	-0.0141842	-0.00761198	-6.50007	8.02849e-11	ns	-	-	-	-	-	1.53746e-07
8p23.1	cg00074818	chr8:8560427	CLDN23	1stExon	-0.0146025	0.0022482	-0.0190088	-0.0101961	-6.49517	8.29404e-11	ns	-	-	-	-	-	1.58831e-07
17q21.31	cg05772917	chr17:44027251	MAPT	5'UTR	0.0150887	0.0023274	0.0105271	0.0196503	6.48308	8.987e-11	+	+	+	+	+	+	1.72101e-07
8p23.1	cg01617280	chr8:8745938	MFHAS1	Body	-0.0114931	0.00177593	-0.0149738	-0.00801229	-6.47156	9.69992e-11	-	-	-	ns	-	-	1.85753e-07
8p23.1	cg16847396	chr8:10489236	RP1L1	5'UTR	-0.00748825	0.00116823	-0.00977795	-0.00519856	-6.4099	1.45619e-10	-	-	ns	-	ns	-	2.78861e-07
16p11.2	cg04413090	chr16:28302913	SBK1	TSS1500	0.00755962	0.00118387	0.00523928	0.00987996	6.38552	1.70811e-10	ns	+	+	+	+	ns	3.27103e-07
17q21.31	cg00025823	chr17:43909151	CRHR1	Body	0.00992282	0.0015626	0.00686018	0.0129855	6.3502	2.1504e-10	ns	+	ns	+	+	+	4.11802e-07
16p11.2	cg27016020	chr16:28303432	SBK1	TSS1500	0.0109115	0.00171987	0.00754061	0.0142824	6.34438	2.2333e-10	+	ns	+	+	+	+	4.27677e-07
17q21.31	cg19872068	chr17:44250734	KANSL1	TSS1500	-0.010672	0.00168591	-0.0139763	-0.00736764	-6.33008	2.45036e-10	-	-	-	-	ns	-	4.69243e-07
8p23.1	cg10585806	chr8:9987847	MSRA	Body	-0.00709564	0.00112878	-0.00930801	-0.00488328	-6.28612	3.25504e-10	ns	ns	ns	-	ns	ns	6.2334e-07
8p23.1	cg07291889	chr8:11471712			-0.00659334	0.00106873	-0.00868802	-0.00449867	-6.16932	6.85857e-10	ns	ns	-	-	ns	ns	1.31342e-06
17q21.31	cg19563671	chr17:43224158	HEXIM1	TSS1500	0.0182993	0.00298868	0.0124416	0.024157	6.12285	9.19165e-10	ns	+	+	ns	ns	ns	1.7602e-06
8p23.1	cg26621943	chr8:10275927	MSRA	Body	0.00659963	0.00108239	0.0044782	0.00872107	6.0973	1.07877e-09	ns	+	ns	+	+	+	2.06584e-06
8p23.1	cg02101571	chr8:11853878	DEFB134	TSS200	-0.0082577	0.00138546	-0.0109731	-0.00554225	-5.96027	2.51817e-09	ns	-	ns	-	ns	-	4.82229e-06
8p23.1	cg23217680	chr8:9029456			0.0192655	0.00326967	0.012857	0.0256739	5.89217	3.81152e-09	ns	+	+	+	+	+	7.29906e-06
8p23.1	cg02109073	chr8:8176460	PRAG1	Body	-0.00742052	0.00126405	-0.00989801	-0.00494302	-5.87043	4.34671e-09	ns	ns	-	ns	ns	ns	8.32394e-06
16p11.2	cg08213689	chr16:28893874	ATP2A1	Body	0.00695034	0.00119375	0.00461062	0.00929005	5.82225	5.80594e-09	ns	+	+	ns	ns	+	1.11184e-05
8p23.1	cg14257676	chr8:10192642	MSRA	Body	-0.0126526	0.00218198	-0.0169292	-0.00837602	-5.79869	6.68341e-09	-	-	ns	-	-	-	1.27987e-05
8p23.1	cg11784887	chr8:8729819	MFHAS1	Body	0.0133931	0.00233335	0.0088198	0.0179664	5.73985	9.4762e-09	ns	+	+	+	+	+	1.81469e-05
8p23.1	cg09768257	chr8:11628346	NEIL2	5'UTR	-0.0111554	0.0019443	-0.0149661	-0.00734462	-5.73747	9.6099e-09	ns	-	ns	-	-	-	1.8403e-05
17q21.31	cg18410271	chr17:43472435	ARHGAP27	3'UTR	0.00767094	0.00135369	0.00501777	0.0103241	5.66671	1.45566e-08	+	+	+	+	+	+	2.7876e-05
8p23.1	cg14628260	chr8:10449096			0.00628692	0.0011281	0.00407589	0.00849795	5.57303	2.50351e-08	ns	ns	ns	+	ns	+	4.79422e-05
16p11.2	cg07884168	chr16:28874307	SH2B1	TSS1500	-0.019011	0.00341602	-0.0257063	-0.0123157	-5.56526	2.61762e-08	-	ns	-	ns	-	ns	5.01275e-05
17q21.31	cg06100756	chr17:43221575			-0.0204114	0.00370246	-0.0276681	-0.0131547	-5.51293	3.52911e-08	ns	-	-	-	-	ns	6.75824e-05
8p23.1	cg03617420	chr8:10916666	XKR6	Body	0.00678193	0.0012335	0.00436431	0.00919954	5.49812	3.8387e-08	+	ns	+	+	+	+	7.3511e-05
8p23.1	cg02525722	chr8:10404760			-0.0353815	0.00652229	-0.048165	-0.0225981	-5.42471	5.80483e-08	-	-	-	ns	ns	-	0.000111163
8p23.1	cg13963446	chr8:11666017	FDFT1	Body	0.00719834	0.00133912	0.00457371	0.00982296	5.37543	7.63987e-08	+	ns	+	+	+	+	0.000146304
8p23.1	cg26075742	chr8:10753237			-0.00871614	0.00162453	-0.0119002	-0.00553213	-5.36534	8.07956e-08	ns	-	-	-	-	-	0.000154724
8p23.1	cg05938889	chr8:10583827	SOX7	Body	0.00715046	0.00134414	0.004516	0.00978492	5.31974	1.03917e-07	ns	ns	ns	ns	+	+	0.000199002
17q21.31	cg15072306	chr17:43922875	LOC100128977;SPPL2C	Body;1stExon	-0.00612735	0.00115306	-0.00838731	-0.00386739	-5.31398	1.07256e-07	ns	ns	-	-	-	ns	0.000205394
16p11.2	cg06288570	chr16:28550567	NUPR1	TSS200	0.00834856	0.00157894	0.00525388	0.0114432	5.28743	1.24047e-07	+	+	+	+	+	+	0.00023755
8p23.1	cg03899229	chr8:8821258			0.00681784	0.00129852	0.0042728	0.00936289	5.25048	1.51701e-07	+	ns	+	ns	ns	+	0.000290508
8p23.1	cg24415728	chr8:11471816			-0.0108657	0.00207022	-0.0149233	-0.00680819	-5.2486	1.53262e-07	ns	ns	ns	-	-	ns	0.000293498
17q21.31	cg12604352	chr17:44073915	MAPT	Body	-0.0237769	0.0045406	-0.0326763	-0.0148775	-5.23651	1.63643e-07	-	-	-	-	-	-	0.000313376
17q21.31	cg24349819	chr17:43476547	ARHGAP27	Body	0.00545029	0.00104926	0.00339378	0.00750679	5.19443	2.05347e-07	ns	ns	ns	+	+	ns	0.000393239
17q21.31	cg24394631	chr17:43863000	CRHR1	Body	-0.00921648	0.0017775	-0.0127003	-0.00573265	-5.18508	2.15917e-07	-	ns	ns	ns	ns	-	0.000413481
17q21.31	cg04382470	chr17:43974975	MAPT;LOC100130148	5'UTR;Body	0.0084151	0.00165383	0.00517366	0.0116565	5.08826	3.61359e-07	ns	+	ns	ns	ns	+	0.000692002
8p23.1	cg04015433	chr8:8820844			-0.00663367	0.00130979	-0.00920081	-0.00406653	-5.06469	4.09072e-07	ns	ns	ns	ns	ns	ns	0.000783372
16p11.2	cg01161644	chr16:28270238			-0.00884152	0.00175295	-0.0122772	-0.0054058	-5.04379	4.56408e-07	-	ns	-	-	ns	ns	0.000874021
17q21.31	cg10224600	chr17:43975063	MAPT;LOC100130148	5'UTR;Body	0.0178861	0.0035499	0.0109285	0.0248438	5.03849	4.69216e-07	ns	+	+	+	ns	+	0.000898548
8p23.1	cg01273802	chr8:10871371	XKR6	Body	-0.00882897	0.00176764	-0.0122935	-0.00536447	-4.99479	5.89001e-07	-	-	-	ns	-	-	0.00112794
8p23.1	cg04335815	chr8:11417517	BLK	Body	0.00746233	0.0014965	0.00452925	0.0103954	4.98652	6.14751e-07	ns	+	+	ns	+	+	0.00117725
8p23.1	cg04756296	chr8:8859877	ERI1	TSS1500	0.0105574	0.00211813	0.00640594	0.0147089	4.9843	6.21859e-07	ns	+	+	ns	+	+	0.00119086
16p11.2	cg08761264	chr16:28874980	SH2B1	TSS200;TSS1500	-0.0135748	0.00273773	-0.0189406	-0.00820895	-4.95842	7.1069e-07	-	ns	-	-	-	-	0.00136097
17q21.31	cg18119429	chr17:44270215			0.0127165	0.00259035	0.00763954	0.0177935	4.90919	9.14512e-07	ns	+	ns	+	+	ns	0.00175129
8p23.1	cg01716419	chr8:11759663			0.00589565	0.00120374	0.00353635	0.00825494	4.89776	9.69367e-07	ns	+	ns	+	ns	+	0.00185634
8p23.1	cg09052083	chr8:10873619	XKR6	Body	0.00638821	0.00130435	0.00383173	0.00894468	4.89763	9.70008e-07	ns	ns	ns	ns	+	+	0.00185756
8p23.1	cg00718039	chr8:8681339	MFHAS1	Body	0.00642818	0.00131598	0.0038489	0.00900745	4.8847	1.03587e-06	ns	+	+	+	ns	+	0.00198369
17q21.31	cg19407385	chr17:43099144			0.0181379	0.00371898	0.0108489	0.025427	4.87714	1.07637e-06	ns	+	ns	+	ns	+	0.00206126
16p11.2	cg06743973	chr16:28985149	SPNS1	TSS1500	-0.00559834	0.00116112	-0.00787409	-0.00332259	-4.8215	1.4248e-06	ns	ns	-	ns	ns	ns	0.00272849
8p23.1	cg03059247	chr8:11287657	FAM167A-AS1;FAM167A	Body;Body	0.00670959	0.00140205	0.00396162	0.00945756	4.78555	1.70517e-06	+	+	+	+	ns	+	0.0032654
8p23.1	cg19746780	chr8:11540602			-0.0078039	0.00164308	-0.0110243	-0.00458351	-4.74955	2.03873e-06	-	-	-	-	ns	ns	0.00390417
17q21.31	cg27395066	chr17:43221220	ACBD4	3'UTR	-0.0277345	0.00584409	-0.0391887	-0.0162803	-4.74573	2.07752e-06	ns	-	ns	-	-	ns	0.00397846
8p23.1	cg25447652	chr8:11205754	TDH	Body	0.00958656	0.00202216	0.00562321	0.0135499	4.74076	2.12917e-06	ns	ns	+	+	+	+	0.00407736
8p23.1	cg00569813	chr8:8483549			-0.00821132	0.00174144	-0.0116245	-0.00479815	-4.71524	2.41428e-06	-	-	-	-	ns	-	0.00462336
8p23.1	cg11374933	chr8:9766172			-0.00587185	0.00125292	-0.00832754	-0.00341617	-4.68652	2.77886e-06	ns	ns	-	ns	ns	ns	0.00532153
8p23.1	cg02621357	chr8:11296980	FAM167A	Body	-0.0063145	0.00134818	-0.00895688	-0.00367212	-4.68373	2.81694e-06	-	ns	ns	-	-	ns	0.00539445
8p23.1	cg16284953	chr8:11471571			-0.00891432	0.00190465	-0.0126474	-0.00518127	-4.68029	2.8647e-06	ns	ns	-	-	ns	ns	0.00548589
8p23.1	cg02326058	chr8:8993102			0.00880365	0.00188193	0.00511514	0.0124922	4.67799	2.89696e-06	+	ns	+	+	ns	+	0.00554769
8p23.1	cg07353006	chr8:10405104			-0.0077844	0.00168223	-0.0110815	-0.00448728	-4.62742	3.7025e-06	ns	ns	ns	-	ns	-	0.00709028
8p23.1	cg01402994	chr8:11665969	FDFT1	Body	0.00910038	0.00196876	0.00524169	0.0129591	4.6224	3.79328e-06	ns	ns	+	+	ns	+	0.00726413
8p23.1	cg24727203	chr8:9007933	PPP1R3B	5'UTR	-0.00644331	0.00140033	-0.00918789	-0.00369872	-4.60129	4.19883e-06	-	-	ns	-	-	-	0.00804076
16p11.2	cg26872100	chr16:28270754			-0.00597568	0.0013063	-0.00853598	-0.00341538	-4.5745	4.77349e-06	-	ns	-	-	ns	ns	0.00914123
8p23.1	cg25092989	chr8:10932494	XKR6	Body	-0.00683207	0.00150612	-0.009784	-0.00388014	-4.53622	5.72714e-06	-	-	ns	-	-	ns	0.0109675
8p23.1	cg12996100	chr8:11470690			-0.00691593	0.00153038	-0.00991541	-0.00391644	-4.5191	6.21038e-06	ns	-	-	ns	ns	ns	0.0118929
8p23.1	cg14702231	chr8:11413234	BLK	Body	-0.00725523	0.00161229	-0.0104153	-0.0040952	-4.49996	6.79672e-06	-	-	-	ns	ns	ns	0.0130157
8p23.1	cg09460231	chr8:10736649			-0.0062164	0.00139032	-0.00894138	-0.00349141	-4.47119	7.77872e-06	ns	ns	ns	ns	ns	ns	0.0148962
17q21.31	cg06491244	chr17:44851046	WNT3	Body	0.0062056	0.0013933	0.00347479	0.00893641	4.45389	8.43268e-06	ns	ns	+	+	+	+	0.0161486
8p23.1	cg02119091	chr8:11553749			-0.0105725	0.00243315	-0.0153414	-0.00580364	-4.3452	1.39151e-05	-	ns	ns	-	ns	ns	0.0266474
8p23.1	cg08596486	chr8:12938311			0.00473422	0.0010902	0.00259746	0.00687098	4.34251	1.40863e-05	+	ns	ns	ns	ns	ns	0.0269753
8p23.1	cg26598540	chr8:10753147			-0.0105826	0.00243895	-0.0153629	-0.00580235	-4.339	1.43131e-05	ns	-	ns	-	ns	ns	0.0274097
17q21.31	cg20888521	chr17:43977917	MAPT	5'UTR	0.00527575	0.00121759	0.00288932	0.00766219	4.33294	1.47132e-05	ns	ns	ns	ns	ns	ns	0.0281758
17q21.31	cg07993743	chr17:44928288	WNT9B	TSS1500	-0.00843455	0.00194805	-0.0122527	-0.00461644	-4.32973	1.49289e-05	ns	-	ns	-	ns	ns	0.0285889
8p23.1	cg01558037	chr8:10772570	XKR6	Body	-0.0116186	0.00269695	-0.0169046	-0.0063327	-4.30806	1.64693e-05	ns	ns	-	-	ns	-	0.0315386
8p23.1	cg12618270	chr8:8667411	MFHAS1	Body	-0.00865786	0.00202814	-0.0126329	-0.00468277	-4.26886	1.96472e-05	ns	-	ns	-	-	-	0.0376244
8p23.1	cg03790427	chr8:10530123	C8orf74	TSS200	-0.00478543	0.00112286	-0.00698619	-0.00258466	-4.26182	2.02765e-05	ns	ns	-	ns	ns	ns	0.0388296
8p23.1	cg23158754	chr8:9766135			0.00587123	0.0013904	0.00314609	0.00859636	4.22269	2.41405e-05	ns	ns	ns	ns	+	ns	0.046229
8p23.1	cg09817024	chr8:11471395			-0.0181089	0.00430307	-0.0265428	-0.00967507	-4.20837	2.57217e-05	-	-	ns	ns	-	ns	0.0492571
