# Supplementary material for: The early-life exposome modulates the effect of polymorphic inversions on DNA methylation
Source: Commun Biol. 2022 May 12;5:455. doi: 10.1038/s42003-022-03380-2 (PMC9098634; doi:10.1038/s42003-022-03380-2)
Supplement: Supplementary file 6 — Supplementary Data 3 [file 42003_2022_3380_MOESM6_ESM.xlsx]

## Sheet: Table S3
Inversion	CpG	seqnames	Location	Gene Symbol	logFC	AveExpr	t	B	pval	p.adj
17q21.31	cg08670715	chr17	44341754		-0.061792	0.784039	-5.91419	4.79113	8.00933e-07	0.000559051
8p23.1	cg18564928	chr8	11790559		0.0591962	0.836946	5.75745	4.10189	1.30798e-06	0.00117456
8p23.1	cg02239258	chr8	8241752		-0.0555954	0.671057	-5.20102	2.37224	7.43816e-06	0.00667947
17q21.31	cg21214508	chr17	44248233	KANSL1	-0.0418549	0.788067	-5.05361	2.11999	1.17619e-05	0.00820981
16p11.2	cg26701545	chr16	28331026	SBK1	-0.0439413	0.616915	-4.7873	1.16109	2.67877e-05	0.0109561
16p11.2	cg06941159	chr16	28875210		0.00847984	0.0352297	4.70273	0.90469	3.47414e-05	0.0142092
17q21.31	cg26413900	chr17	43985654		-0.0554419	0.509354	-4.65286	0.899851	4.04879e-05	0.0282606
8p23.1	cg07301044	chr8	9765583		-0.0189496	0.106054	-4.64207	0.664278	4.18462e-05	0.0375779
8p23.1	cg21775007	chr8	11205619		-0.0432293	0.0632997	-4.4512	0.0921037	7.48788e-05	0.0672412
17q21.31	cg08318660	chr17	44122580		0.0489486	0.568277	4.44875	0.288326	7.54406e-05	0.0526575
17q21.31	cg00480298	chr17	44068857	MAPT	0.0305336	0.804849	4.36699	0.0456716	9.66305e-05	0.0674481
17q21.31	cg18878992	chr17	43974344		0.0108971	0.0181975	4.32128	-0.0893558	0.00011092	0.0774219
17q21.31	cg03417975	chr17	44259482		0.0290229	0.835228	4.27535	-0.224562	0.00012736	0.0888974
8p23.1	cg06407417	chr8	11614568	GATA4	-0.0262892	0.519242	-3.97769	-1.29265	0.000308841	0.277339
8p23.1	cg13286698	chr8	11203882	TDH	0.0596818	0.391772	3.90632	-1.49621	0.000380834	0.341989
8p23.1	cg12940923	chr8	10282607	MSRA	-0.0436446	0.653052	-3.7552	-1.92205	0.000591087	0.530796
17q21.31	cg07368061	chr17	44090862	MAPT	-0.0315311	0.704208	-3.7368	-1.76831	0.000623336	0.435089
17q21.31	cg19832721	chr17	44249866	KANSL1	0.0225396	0.840848	3.72482	-1.80166	0.000645249	0.450384
16p11.2	cg01085765	chr16	29139624		-0.0265471	0.783329	-3.70498	-2.00424	0.000683115	0.279394
16p11.2	cg03089512	chr16	28836251		0.0696874	0.412778	3.67629	-2.08373	0.00074178	0.303388
8p23.1	cg21701351	chr8	11374773	BLK	0.0194411	0.854903	3.50986	-2.59678	0.0011908	1
8p23.1	cg14715413	chr8	11196995		0.0211656	0.854508	3.49889	-2.62641	0.00122816	1
8p23.1	cg18127003	chr8	11614472	GATA4	-0.0425258	0.4791	-3.49478	-2.63752	0.00124246	1
17q21.31	cg01882395	chr17	43717810	LINC02210	0.0307302	0.126061	3.46898	-2.50146	0.00133592	0.93247
8p23.1	cg17964305	chr8	9947360		0.0175275	0.789716	3.46695	-2.71249	0.00134352	1
17q21.31	cg01934064	chr17	44064242	MAPT	0.0353264	0.802276	3.46162	-2.52122	0.00136378	0.95192
17q21.31	cg22887526	chr17	43224556	HEXIM1	-0.0135796	0.0857646	-3.45441	-2.54055	0.0013916	0.971337
17q21.31	cg12609785	chr17	43660871		0.0974401	0.362697	3.42161	-2.6283	0.00152528	1
8p23.1	cg24923430	chr8	8679450		0.135736	0.599079	3.33525	-3.06298	0.00193846	1
8p23.1	cg03394405	chr8	8652347		0.0713283	0.715506	3.30751	-3.13589	0.00209254	1
17q21.31	cg04491389	chr17	44214771	KANSL1	0.0135265	0.875111	3.22947	-3.13316	0.00259107	1
16p11.2	cg10436792	chr16	28889110	ATP2A1	-0.0422241	0.590656	-3.189	-3.38564	0.00289205	1
17q21.31	cg23616531	chr17	44269258		-0.00850972	0.040422	-3.1752	-3.27283	0.0030023	1
8p23.1	cg02309752	chr8	11835607		-0.0248358	0.655208	-3.17249	-3.48585	0.00302427	1
17q21.31	cg15295732	chr17	43942128		-0.0370381	0.628762	-3.14944	-3.33864	0.00321844	1
8p23.1	cg10596361	chr8	10907750	XKR6	-0.0288265	0.795741	-3.14386	-3.55901	0.00326717	1
8p23.1	cg03860768	chr8	11351571	BLK	0.0154078	0.847254	3.12787	-3.59968	0.00341068	1
8p23.1	cg27411982	chr8	10470053		-0.0222714	0.84807	-3.08643	-3.70457	0.00381111	1
17q21.31	cg03216596	chr17	44812378	NSF	0.0146114	0.84998	3.05129	-3.58655	0.00418504	1
8p23.1	cg03593471	chr8	10709415		-0.0311778	0.186713	-3.04533	-3.80776	0.00425175	1
16p11.2	cg04770705	chr16	28509428	APOBR	0.0227723	0.474471	3.00268	-3.85602	0.00475944	1
