# Supplementary material for: The early-life exposome modulates the effect of polymorphic inversions on DNA methylation
Source: Commun Biol. 2022 May 12;5:455. doi: 10.1038/s42003-022-03380-2 (PMC9098634; doi:10.1038/s42003-022-03380-2)
Supplement: Supplementary file 7 — Supplementary Data 4 [file 42003_2022_3380_MOESM7_ESM.xlsx]

## Sheet: Table S4
Exposure	Exposure Family	Period	Units	Transformation	Description
NO2 (year)	Air Pollution	Postnatal	microg / m3	Log	no2 value (extrapolated back in time using ratio method)one year before hs test at home
PM2.5 (year)	Air Pollution	Postnatal	microg / m3	None	pm25 value (extrapolated back in time using ratio method)one year before hs test at home
Population density	Building Environment	Postnatal	people / sq km	Sqrt	population densityat home
KIDMED score	Diet	Postnatal	-	None	Sum of KIDMED indices, without index9
Cereals intake	Diet	Postnatal	Times/week	Ter	Food group: cereal (hs_darkbread + hs_whbread + hs_rice_pasta + hs_sugarcer + hs_othcer + hs_rusks)
Fish and seafood intake	Diet	Postnatal	Times/week	Ter	Food group: fish and seafood (hs_canfish+hs_oilyfish+hs_whfish+hs_seafood)
Fruits intake	Diet	Postnatal	Times/week	Ter	Food group: fruits (hs_canfruit+hs_dryfruit+hs_freshjuice+hs_fruits)
Meat intake	Diet	Postnatal	Times/week	Ter	Food group: meat (hs_coldmeat+hs_ham+hs_poultry+hs_redmeat)
Vegetables intake	Diet	Postnatal	Times/week	Ter	Food group: vegetables (hs_cookveg+hs_rawveg)
Arsenic	Metals	Postnatal	µg/L	Log2	Arsenic (As) in child
Cadmium	Metals	Postnatal	µg/L	Log2	Cadmium (Cd) in child
Cobalt	Metals	Postnatal	µg/L	Log2	Cobalt (Co) in child
Cesium	Metals	Postnatal	µg/L	Log2	Caesium (Cs) in child
Copper	Metals	Postnatal	µg/L	Log2	Copper (Cu) in child
Mercury	Metals	Postnatal	µg/L	Log2	Mercury (Hg) in child
Manganese	Metals	Postnatal	µg/L	Log2	Manganese (Mn) in child
Molybdenum	Metals	Postnatal	µg/L	Log2	Molybdenum (Mo) in child
Lead	Metals	Postnatal	µg/L	Log2	Lead (Pb) in child
NDVI (100 m - home)	Natural Spaces	Postnatal	NDVI value	None	Average of NDVI values within a buffer of 100mat home
DDE	OCs	Postnatal	ng/g lipids	Log2	Dichlorodiphenyldichloroethylene (DDE) in child adjusted for lipids
DDT	OCs	Postnatal	ng/g lipids	Log2	Dichlorodiphenyltrichloroethane (DDT) in child adjusted for lipids
HCB	OCs	Postnatal	ng/g lipids	Log2	Hexachlorobenzene (HCB) in child adjusted for lipids
PCB 118	OCs	Postnatal	ng/g lipids	Log2	Polychlorinated biphenyl -118 (PCB-118) in child adjusted for lipids
PCB 138	OCs	Postnatal	ng/g lipids	Log2	Polychlorinated biphenyl-138 (PCB-138) in child adjusted for lipids
PCB 153	OCs	Postnatal	ng/g lipids	Log2	Polychlorinated biphenyl-153 (PCB-153) in child adjusted for lipids
PCB 170	OCs	Postnatal	ng/g lipids	Log2	Polychlorinated biphenyl-170 (PCB-170) in child adjusted for lipids
PCB 180	OCs	Postnatal	ng/g lipids	Log2	Polychlorinated biphenyl-180 (PCB-180) in child adjusted for lipids
DEP	OP Pesticides	Postnatal	µg/g	Log2	Diethyl phosphate (DEP) in child adjusted for creatinine
DETP	OP Pesticides	Postnatal	µg/g	Log2	Diethyl thiophosphate (DETP) in child adjusted for creatinine
DMDTP	OP Pesticides	Postnatal	-	None	Dichotomous variable of dimethyl dithiophosphate (DMDTP) in child
DMP	OP Pesticides	Postnatal	µg/g	Log2	Dimethyl phosphate (DMP) in child adjusted for creatinine
DMTP	OP Pesticides	Postnatal	µg/g	Log2	Dimethyl thiophosphate (DMTP) in child adjusted for creatinine
PBDE 153	PBDEs	Postnatal	ng/g lipids	Log2	Polybrominated diphenyl ether-153 (PBDE-153) in child adjusted for lipids
PBDE 47	PBDEs	Postnatal	ng/g lipids	Log2	Polybrominated diphenyl ether-47 (PBDE-47) in child adjusted for lipids
PFHXS	PFASs	Postnatal	µg/L	Log2	Perfluorohexane sulfonate (PFHXS) in child
PFNA	PFASs	Postnatal	µg/L	Log2	Perfluorononanoate (PFNA) in child
PFOA	PFASs	Postnatal	µg/L	Log2	Perfluorooctanoate (PFOA) in child
PFOS	PFASs	Postnatal	µg/L	Log2	Perfluorooctane sulfonate (PFOS) in child
PFUNDA	PFASs	Postnatal	µg/L	Log2	Perfluoroundecanoate (PFUNDA) in child
BPA	Phenols	Postnatal	µg/g	Log2	Bisphenol A (BPA) in child adjusted for creatinine
BUPA	Phenols	Postnatal	µg/g	Log2	N-Butyl paraben (BUPA) in child adjusted for creatinine
ETPA	Phenols	Postnatal	µg/g	Log2	Ethyl paraben (ETPA) in child adjusted for creatinine
MEPA	Phenols	Postnatal	µg/g	Log2	Methyl paraben (MEPA) in child adjusted for creatinine
OXBE	Phenols	Postnatal	µg/g	Log2	Oxybenzone (OXBE) in child adjusted for creatinine
PRPA	Phenols	Postnatal	µg/g	Log2	Propyl paraben (PRPA) in child adjusted for creatinine
TRCS	Phenols	Postnatal	µg/g	Log2	Triclosan (TRCS) in child adjusted for creatinine
MBzP	Phthalates	Postnatal	µg/g	Log2	Mono benzyl phthalate (MBzP) in child adjusted for creatinine
MECPP	Phthalates	Postnatal	µg/g	Log2	Mono-2-ethyl 5-carboxypentyl phthalate (MECPP) in child adjusted for creatinine
MEHHP	Phthalates	Postnatal	µg/g	Log2	Mono-2-ethyl-5-hydroxyhexyl phthalate (MEHHP) in child adjusted for creatinine
MEHP	Phthalates	Postnatal	µg/g	Log2	Mono-2-ethylhexyl phthalate (MEHP) in child adjusted for creatinine
MEOHP	Phthalates	Postnatal	µg/g	Log2	Mono-2-ethyl-5-oxohexyl phthalate (MEOHP) in child adjusted for creatinine
MEP	Phthalates	Postnatal	µg/g	Log2	Monoethyl phthalate (MEP) in child adjusted for creatinine
MiBP	Phthalates	Postnatal	µg/g	Log2	Mono-iso-butyl phthalate (MiBP) in child adjusted for creatinine
MnBP	Phthalates	Postnatal	µg/g	Log2	Mono-n-butyl phthalate (MnBP) in child adjusted for creatinine
OH-MiNP	Phthalates	Postnatal	µg/g	Log2	Mono-4-methyl-7-hydroxyoctyl phthalate (OHMiNP) in child adjusted for creatinine
oxo-MiNP	Phthalates	Postnatal	µg/g	Log2	Mono-4-methyl-7-oxooctyl phthalate (OXOMiNP) in child adjusted for creatinine
Parental smoking	Tobacco Smoke	Postnatal	-	None	Tobacco Smoke status of parents (both)
PM2.5 (preg)	Air Pollution	Pregnancy	microg / m3	None	pm25 value (extrapolated back in time using ratio method)duringpregnancy
NDVI (100 m)	Natural Spaces	Pregnancy	NDVI value	None	Average of NDVI values within a buffer of 100mat pregnancy period
PFHXS	PFASs	Pregnancy	µg/L	Log2	Perfluorohexane sulfonate (PFHXS) in mother
PFNA	PFASs	Pregnancy	µg/L	Log2	Perfluorononanoate (PFNA) in mother
PFOA	PFASs	Pregnancy	µg/L	Log2	Perfluorooctanoate (PFOA) in mother
PFOS	PFASs	Pregnancy	µg/L	Log2	Perfluorooctane sulfonate (PFOS) in mother
Active smoking (preg)	Tobacco Smoke	Pregnancy	-	None	maternal active Tobacco Smoke pregnancy y/n
