# Supplementary material for: The early-life exposome modulates the effect of polymorphic inversions on DNA methylation
Source: Commun Biol. 2022 May 12;5:455. doi: 10.1038/s42003-022-03380-2 (PMC9098634; doi:10.1038/s42003-022-03380-2)
Supplement: Supplementary file 8 — Supplementary Data 5 [file 42003_2022_3380_MOESM8_ESM.xlsx]

## Sheet: Table S5
Exposure	Family	Period	Inversion	CpG	Location	Gene Symbol	Gene Group	TE	seTE	lower	upper	statistic	pval	DIR BIB	DIR EDEN	DIR KANC	DIR MOBA	DIR RHEA	DIR SAB	p.adj
Lead	Metals	Postnatal	17q21.31	cg19655070	chr17:43237981	HEXIM2	TSS1500	-0.0425264	0.00394656	-0.0502615	-0.0347912	-10.7755	4.49102e-27	-	-	-	ns	-	-	5.5042e-22
Meat intake	Lifestyle	Postnatal	8p23.1	cg01489256	chr8:11204017	TDH	Body	0.0155588	0.00160808	0.012407	0.0187106	9.67539	3.83641e-22	+	ns	+	+	+	+	4.7019e-17
MEPA	Phenols	Postnatal	17q21.31	cg06368300	chr17:43065840			0.00772913	0.000821629	0.00611877	0.00933949	9.40708	5.10116e-21	+	+	+	+	+	+	6.25198e-16
MEPA	Phenols	Postnatal	17q21.31	cg11178337	chr17:43065745			0.0189261	0.00235421	0.0143119	0.0235402	8.03923	9.04072e-16	+	+	+	+	+	+	1.10803e-10
MBzP	Phthalates	Postnatal	8p23.1	cg06671706	chr8:8559999	CLDN23	1stExon	0.017284	0.00228383	0.0128077	0.0217602	7.56798	3.79065e-14	+	+	+	+	+	+	4.64582e-09
DETP	OP Pesticides	Postnatal	8p23.1	cg17526103	chr8:9765691			0.0037675	0.000527832	0.00273297	0.00480203	7.13769	9.49148e-13	ns	ns	+	+	+	+	1.16328e-07
DMTP	OP Pesticides	Postnatal	8p23.1	cg17120402	chr8:12891262			0.0065297	0.000962514	0.00464321	0.0084162	6.78401	1.16887e-11	+	+	+	+	+	+	1.43257e-06
MEPA	Phenols	Postnatal	17q21.31	cg07822074	chr17:43098904			0.00491842	0.00074295	0.00346227	0.00637458	6.62012	3.589e-11	ns	+	+	+	+	+	4.39868e-06
Manganese	Metals	Postnatal	8p23.1	cg26020513	chr8:11568356	GATA4	Body	-0.0327291	0.00497669	-0.0424832	-0.0229749	-6.57648	4.81723e-11	-	ns	-	-	-	-	5.904e-06
OXBE	Phenols	Postnatal	8p23.1	cg20858107	chr8:10823238	XKR6	Body	-0.00369428	0.000565968	-0.00480355	-0.002585	-6.52736	6.69407e-11	-	-	-	-	-	-	8.20425e-06
HCB	OCs	Postnatal	8p23.1	cg03399933	chr8:11205972	TDH	Body	-0.0226811	0.00351147	-0.0295635	-0.0157988	-6.45915	1.05291e-10	ns	ns	-	-	-	-	1.29044e-05
Parental smoking	Tobacco Smoke	Postnatal	8p23.1	cg08196601	chr8:12869553	TRMT9B	Body;TSS1500	-0.0097564	0.00151693	-0.0127295	-0.00678326	-6.43165	1.26223e-10	ns	-	-	-	-	-	1.54699e-05
PFUNDA	PFASs	Postnatal	17q21.31	cg23016243	chr17:42983768	GFAP	3'UTR	-0.00436625	0.000679884	-0.00569879	-0.0030337	-6.42204	1.34456e-10	-	-	+	-	-	-	1.64789e-05
KIDMED score	Lifestyle	Postnatal	8p23.1	cg19352062	chr8:9791449			0.00542157	0.000867686	0.00372094	0.0071222	6.24831	4.14924e-10	+	+	+	+	+	ns	5.08531e-05
Molybdenum	Metals	Postnatal	17q21.31	cg13465858	chr17:44204908	KANSL1	Body	0.0216604	0.00350391	0.0147929	0.0285279	6.18178	6.33831e-10	+	+	+	+	+	+	7.76823e-05
PCB 180	OCs	Postnatal	8p23.1	cg19931644	chr8:12623485			0.0184554	0.00300234	0.0125709	0.0243399	6.14701	7.8956e-10	ns	+	ns	+	ns	+	9.67685e-05
DMDTP	OP Pesticides	Postnatal	8p23.1	cg07291889	chr8:11471712			-0.0138883	0.00227098	-0.0183393	-0.00943724	-6.11554	9.62323e-10	-	-	ns	ns	-	-	0.000117942
MBzP	Phthalates	Postnatal	8p23.1	cg19996406	chr8:8318774			-0.00788421	0.00128945	-0.0104115	-0.00535693	-6.11438	9.69315e-10	-	ns	-	-	-	-	0.000118799
DEP	OP Pesticides	Postnatal	8p23.1	cg22320962	chr8:11560299	GATA4	TSS1500	-0.00470942	0.000773022	-0.00622451	-0.00319432	-6.09222	1.11359e-09	-	-	ns	-	-	-	0.000136481
Molybdenum	Metals	Postnatal	17q21.31	cg16677019	chr17:44847268	WNT3	Body	-0.0200493	0.00331641	-0.0265493	-0.0135492	-6.04548	1.48965e-09	ns	-	-	ns	-	-	0.000182572
ETPA	Phenols	Postnatal	8p23.1	cg11051055	chr8:11058145	XKR6	1stExon	0.00757547	0.00127426	0.00507797	0.010073	5.94501	2.76442e-09	ns	ns	+	+	+	+	0.000338807
ETPA	Phenols	Postnatal	17q21.31	cg24945657	chr17:43044484	C1QL1	Body	-0.0106791	0.00180289	-0.0142127	-0.00714552	-5.92334	3.15463e-09	-	-	-	-	ns	-	0.000386631
Arsenic	Metals	Postnatal	17q21.31	cg06368300	chr17:43065840			0.00767989	0.0013063	0.0051196	0.0102402	5.87914	4.124e-09	+	+	+	ns	+	+	0.000505438
KIDMED score	Lifestyle	Postnatal	8p23.1	cg12395012	chr8:11607386	GATA4	Body	-0.00423232	0.000724216	-0.00565176	-0.00281289	-5.84401	5.09603e-09	-	-	ns	-	ns	-	0.00062457
Cadmium	Metals	Postnatal	8p23.1	cg02569740	chr8:10878898	XKR6	Body	0.00928812	0.00159041	0.00617098	0.0124053	5.84009	5.21735e-09	ns	+	+	+	+	+	0.000639439
Mercury	Metals	Postnatal	17q21.31	cg16440629	chr17:44896147	WNT3	TSS200	0.00726306	0.0012487	0.00481565	0.00971047	5.81648	6.00993e-09	ns	+	ns	ns	+	+	0.000736577
DEP	OP Pesticides	Postnatal	17q21.31	cg23968286	chr17:44835681			-0.00447632	0.00077215	-0.0059897	-0.00296293	-5.79721	6.74271e-09	ns	-	-	-	-	-	0.000826387
OXBE	Phenols	Postnatal	17q21.31	cg07673979	chr17:45270216			-0.0030302	0.000523009	-0.00405528	-0.00200512	-5.79378	6.8818e-09	ns	-	-	-	-	-	0.000843433
KIDMED score	Lifestyle	Postnatal	17q21.31	cg09264140	chr17:43302776	FMNL1	Body	-0.00504313	0.000870994	-0.00675025	-0.00333601	-5.79009	7.03505e-09	ns	-	-	-	-	-	0.000862215
Vegetables intake	Lifestyle	Postnatal	16p11.2	cg08755784	chr16:27829728	GSG1L	Body	0.00645646	0.00112283	0.00425575	0.00865717	5.75015	8.91617e-09	+	+	+	+	+	+	0.00109277
ETPA	Phenols	Postnatal	8p23.1	cg01454752	chr8:9758847	LOC157627	Body	0.00779795	0.00136318	0.00512616	0.0104697	5.7204	1.06272e-08	ns	+	+	+	+	+	0.00130247
HCB	OCs	Postnatal	8p23.1	cg24690731	chr8:10589093	SOX7	TSS1500	-0.0200403	0.00350952	-0.0269188	-0.0131618	-5.71027	1.12794e-08	-	-	-	-	-	-	0.0013824
Cobalt	Metals	Postnatal	17q21.31	cg06368300	chr17:43065840			-0.0220775	0.00389516	-0.0297118	-0.0144431	-5.66793	1.44533e-08	ns	-	ns	-	-	-	0.0017714
Meat intake	Lifestyle	Postnatal	8p23.1	cg02601489	chr8:11203954	TDH	Body	0.00915141	0.00162525	0.00596597	0.0123369	5.63076	1.7942e-08	+	+	+	+	+	+	0.00219897
Copper	Metals	Postnatal	17q21.31	cg05301556	chr17:43971177	MAPT;LOC100128977	TSS1500;Body	0.0522296	0.00931317	0.0339761	0.0704831	5.60815	2.04505e-08	ns	+	ns	ns	+	+	0.00250641
Cobalt	Metals	Postnatal	17q21.31	cg26742995	chr17:43339594	LOC100133991;SPATA32	Body;TSS200	0.0198173	0.0035604	0.012839	0.0267955	5.56603	2.60602e-08	ns	+	ns	+	+	+	0.00319394
KIDMED score	Lifestyle	Postnatal	17q21.31	cg00240569	chr17:43025343	KIF18B	TSS1500	0.0051965	0.000933763	0.00336636	0.00702664	5.56511	2.61981e-08	ns	+	+	ns	+	+	0.00321083
MEHP	Phthalates	Postnatal	16p11.2	cg03962082	chr16:28072873	GSG1L	Body	-0.0104888	0.00189303	-0.0141991	-0.0067785	-5.54072	3.01226e-08	-	-	-	-	-	-	0.00369183
PFHXS	PFASs	Pregnancy	16p11.2	cg01896119	chr16:27899404	GSG1L	Body;1stExon;5'UTR	-0.0142809	0.00258366	-0.0193447	-0.00921698	-5.52738	3.25052e-08	-	-	ns	-	-	-	0.00398383
DMTP	OP Pesticides	Postnatal	17q21.31	cg11640208	chr17:42857157	ADAM11	3'UTR	-0.00564673	0.00102711	-0.00765983	-0.00363363	-5.49769	3.84804e-08	-	ns	-	-	-	-	0.00471616
PFUNDA	PFASs	Postnatal	17q21.31	cg18176312	chr17:43111632	DCAKD	Body	-0.00576508	0.0010501	-0.00782324	-0.00370692	-5.49002	4.01883e-08	-	-	ns	-	ns	-	0.00492547
Fish and seafood intake	Lifestyle	Postnatal	17q21.31	cg17101843	chr17:44919554			-0.00951514	0.00173466	-0.012915	-0.00611527	-5.48531	4.12747e-08	-	-	-	-	ns	-	0.00505862
Vegetables intake	Lifestyle	Postnatal	8p23.1	cg00056202	chr8:9791350			0.00845397	0.00154404	0.00542771	0.0114802	5.47523	4.36942e-08	+	+	+	ns	+	ns	0.00535516
PM2.5 (preg)	Air Pollution	Pregnancy	8p23.1	cg26339990	chr8:12878608	TRMT9B	Body	-0.00250717	0.000461467	-0.00341163	-0.00160271	-5.43303	5.54038e-08	ns	ns	-	ns	-	-	0.00679029
Active smoking (preg)	Tobacco Smoke	Pregnancy	8p23.1	cg08196601	chr8:12869553	TRMT9B	Body;TSS1500	-0.01966	0.00362701	-0.0267688	-0.0125512	-5.42044	5.94514e-08	ns	-	-	-	-	-	0.00728636
PCB 153	OCs	Postnatal	8p23.1	cg19931644	chr8:12623485			0.0417872	0.00771601	0.0266641	0.0569103	5.41565	6.10674e-08	ns	+	+	+	ns	+	0.00748442
ETPA	Phenols	Postnatal	8p23.1	cg12276019	chr8:11057947	XKR6	Body	0.00678166	0.00125664	0.00431869	0.00924463	5.39667	6.78902e-08	+	+	+	+	+	+	0.00832063
MBzP	Phthalates	Postnatal	8p23.1	cg02771117	chr8:11279352	FAM167A;FAM167A-AS1	3'UTR;Body	-0.0124045	0.00230673	-0.0169256	-0.00788336	-5.37751	7.55238e-08	-	-	-	ns	ns	-	0.0092562
Meat intake	Lifestyle	Postnatal	17q21.31	cg21601845	chr17:42992976	GFAP	TSS200	0.00682137	0.00127015	0.00433192	0.00931082	5.37052	7.85115e-08	+	ns	ns	+	-	+	0.00962237
Population density	Building Environment	Postnatal	8p23.1	cg23045373	chr8:11324048	FAM167A	5'UTR	0.000111897	2.08395e-05	7.10527e-05	0.000152742	5.36949	7.89603e-08	ns	ns	+	ns	+	+	0.00967738
Manganese	Metals	Postnatal	17q21.31	cg06729642	chr17:43324793	LOC100133991	TSS1500	0.0310347	0.0057928	0.019681	0.0423884	5.35746	8.44022e-08	+	+	+	+	+	ns	0.0103443
PCB 138	OCs	Postnatal	8p23.1	cg01098320	chr8:11557597			-0.0150392	0.00280974	-0.0205462	-0.00953226	-5.35254	8.67286e-08	-	-	-	-	-	+	0.0106295
PCB 118	OCs	Postnatal	17q21.31	cg05892673	chr17:43335632	SPATA32;LOC100133991	Body;Body	0.0166989	0.00313467	0.0105551	0.0228428	5.32718	9.9751e-08	+	-	+	ns	ns	+	0.0122255
MEPA	Phenols	Postnatal	8p23.1	cg11374933	chr8:9766172			0.00363221	0.000688789	0.0022822	0.00498221	5.27332	1.33976e-07	ns	+	+	+	+	+	0.0164201
PRPA	Phenols	Postnatal	16p11.2	cg27413008	chr16:28519597	IL27	TSS1500	0.00216548	0.000411691	0.00135858	0.00297238	5.25998	1.44073e-07	+	+	+	+	+	+	0.0176576
Fish and seafood intake	Lifestyle	Postnatal	8p23.1	cg21915799	chr8:10282809	MSRA	Body	0.00972856	0.00185173	0.00609924	0.0133579	5.25377	1.49013e-07	+	ns	+	+	+	+	0.018263
PCB 118	OCs	Postnatal	8p23.1	cg24690731	chr8:10589093	SOX7	TSS1500	-0.0195854	0.00374678	-0.0269289	-0.0122418	-5.22725	1.72047e-07	-	-	-	ns	-	-	0.0210861
Mercury	Metals	Postnatal	8p23.1	cg27100236	chr8:11561458	GATA4	TSS1500	-0.00713704	0.00136786	-0.00981799	-0.00445609	-5.21768	1.81179e-07	ns	ns	-	-	-	-	0.0222053
PCB 170	OCs	Postnatal	17q21.31	cg10701640	chr17:43249399			0.011798	0.00227353	0.00734194	0.016254	5.18928	2.11109e-07	ns	+	ns	ns	+	+	0.0258736
PCB 153	OCs	Postnatal	8p23.1	cg10220992	chr8:11324327	FAM167A	TSS200	0.0110371	0.00214123	0.00684041	0.0152339	5.15458	2.54199e-07	+	+	+	+	+	+	0.0311546
Cesium	Metals	Postnatal	8p23.1	cg19931644	chr8:12623485			-0.0892696	0.0173627	-0.1233	-0.0552393	-5.14146	2.72613e-07	-	-	-	-	-	-	0.0334114
PM2.5 (year)	Air Pollution	Postnatal	8p23.1	cg10121745	chr8:10528696	C8orf74	TSS1500	0.00425672	0.000832046	0.00262594	0.0058875	5.11597	3.12125e-07	+	+	ns	+	+	ns	0.038254
Parental smoking	Tobacco Smoke	Postnatal	8p23.1	cg01535726	chr8:9911482	MSRA	TSS1500	-0.00837573	0.00163865	-0.0115874	-0.00516403	-5.11135	3.19857e-07	-	-	ns	-	-	-	0.0392017
PCB 138	OCs	Postnatal	8p23.1	cg13293535	chr8:11597251	GATA4	Body	0.0130963	0.00256955	0.00806008	0.0181325	5.09673	3.45567e-07	ns	ns	ns	+	+	+	0.0423527
