# Supplementary material for: The early-life exposome modulates the effect of polymorphic inversions on DNA methylation
Source: Commun Biol. 2022 May 12;5:455. doi: 10.1038/s42003-022-03380-2 (PMC9098634; doi:10.1038/s42003-022-03380-2)
Supplement: Supplementary file 9 — Supplementary Data 6 [file 42003_2022_3380_MOESM9_ESM.xlsx]

## Sheet: Table S6
Period	Group	Exposure	Variable	Num. interactions	Inversion interactions
Postnatal	Air Pollution	NO2 (year)	hs_no2_yr_hs_h_Log	0
Postnatal	Air Pollution	PM2.5 (year)	hs_pm25_yr_hs_h_None	1	8p23.1
Postnatal	Building Environment	Population density	hs_popdens_h_Sqrt	1	8p23.1
Postnatal	Diet	KIDMED score	hs_KIDMED_None	4	8p23.1;17q21.31
Postnatal	Diet	Cereals intake	hs_total_cereal_Ter	0
Postnatal	Diet	Fish and seafood intake	hs_total_fish_Ter	2	8p23.1;17q21.31
Postnatal	Diet	Fruits intake	hs_total_fruits_Ter	0
Postnatal	Diet	Meat intake	hs_total_meat_Ter	3	8p23.1;17q21.31
Postnatal	Diet	Vegetables intake	hs_total_veg_Ter	2	8p23.1;16p11.2
Postnatal	Metals	Arsenic	hs_as_c_Log2	1	17q21.31
Postnatal	Metals	Cadmium	hs_cd_c_Log2	1	8p23.1
Postnatal	Metals	Cobalt	hs_co_c_Log2	2	17q21.31
Postnatal	Metals	Cesium	hs_cs_c_Log2	1	8p23.1
Postnatal	Metals	Copper	hs_cu_c_Log2	1	17q21.31
Postnatal	Metals	Mercury	hs_hg_c_Log2	2	8p23.1;17q21.31
Postnatal	Metals	Manganese	hs_mn_c_Log2	2	8p23.1;17q21.31
Postnatal	Metals	Molybdenum	hs_mo_c_Log2	2	17q21.31
Postnatal	Metals	Lead	hs_pb_c_Log2	1	17q21.31
Postnatal	Natural Spaces	NDVI (100 m - home)	hs_ndvi100_h_None	0
Postnatal	OCs	DDE	hs_dde_cadj_Log2	0
Postnatal	OCs	DDT	hs_ddt_cadj_Log2	0
Postnatal	OCs	HCB	hs_hcb_cadj_Log2	2	8p23.1
Postnatal	OCs	PCB 118	hs_pcb118_cadj_Log2	2	8p23.1;17q21.31
Postnatal	OCs	PCB 138	hs_pcb138_cadj_Log2	2	8p23.1
Postnatal	OCs	PCB 153	hs_pcb153_cadj_Log2	2	8p23.1
Postnatal	OCs	PCB 170	hs_pcb170_cadj_Log2	1	17q21.31
Postnatal	OCs	PCB 180	hs_pcb180_cadj_Log2	1	8p23.1
Postnatal	OP Pesticides	DEP	hs_dep_cadj_Log2	2	8p23.1;17q21.31
Postnatal	OP Pesticides	DETP	hs_detp_cadj_Log2	1	8p23.1
Postnatal	OP Pesticides	DMDTP	hs_dmdtp_cdich_None	1	8p23.1
Postnatal	OP Pesticides	DMP	hs_dmp_cadj_Log2	0
Postnatal	OP Pesticides	DMTP	hs_dmtp_cadj_Log2	2	8p23.1;17q21.31
Postnatal	PBDEs	PBDE 153	hs_pbde153_cadj_Log2	0
Postnatal	PBDEs	PBDE 47	hs_pbde47_cadj_Log2	0
Postnatal	PFASs	PFHXS	hs_pfhxs_c_Log2	0
Postnatal	PFASs	PFNA	hs_pfna_c_Log2	0
Postnatal	PFASs	PFOA	hs_pfoa_c_Log2	0
Postnatal	PFASs	PFOS	hs_pfos_c_Log2	0
Postnatal	PFASs	PFUNDA	hs_pfunda_c_Log2	2	17q21.31
Postnatal	Phenols	BPA	hs_bpa_cadj_Log2	0
Postnatal	Phenols	BUPA	hs_bupa_cadj_Log2	0
Postnatal	Phenols	ETPA	hs_etpa_cadj_Log2	4	8p23.1;17q21.31
Postnatal	Phenols	MEPA	hs_mepa_cadj_Log2	4	8p23.1;17q21.31
Postnatal	Phenols	OXBE	hs_oxbe_cadj_Log2	2	8p23.1;17q21.31
Postnatal	Phenols	PRPA	hs_prpa_cadj_Log2	1	16p11.2
Postnatal	Phenols	TRCS	hs_trcs_cadj_Log2	0
Postnatal	Phthalates	MBzP	hs_mbzp_cadj_Log2	3	8p23.1
Postnatal	Phthalates	MECPP	hs_mecpp_cadj_Log2	0
Postnatal	Phthalates	MEHHP	hs_mehhp_cadj_Log2	0
Postnatal	Phthalates	MEHP	hs_mehp_cadj_Log2	1	16p11.2
Postnatal	Phthalates	MEOHP	hs_meohp_cadj_Log2	0
Postnatal	Phthalates	MEP	hs_mep_cadj_Log2	0
Postnatal	Phthalates	MiBP	hs_mibp_cadj_Log2	0
Postnatal	Phthalates	MnBP	hs_mnbp_cadj_Log2	0
Postnatal	Phthalates	OH-MiNP	hs_ohminp_cadj_Log2	0
Postnatal	Phthalates	oxo-MiNP	hs_oxominp_cadj_Log2	0
Postnatal	Tobacco Smoke	Parental smoking	hs_smk_parents_None	2	8p23.1
Pregnancy	Air Pollution	PM2.5 (preg)	h_pm25_ratio_preg_None	1	8p23.1
Pregnancy	Natural Spaces	NDVI (100 m)	h_ndvi100_preg_None	0
Pregnancy	PFASs	PFHXS	hs_pfhxs_m_Log2	1	16p11.2
Pregnancy	PFASs	PFNA	hs_pfna_m_Log2	0
Pregnancy	PFASs	PFOA	hs_pfoa_m_Log2	0
Pregnancy	PFASs	PFOS	hs_pfos_m_Log2	0
Pregnancy	Tobacco Smoke	Active smoking (preg)	e3_asmokyn_p_None	1	8p23.1
