# Supplementary material for: The early-life exposome modulates the effect of polymorphic inversions on DNA methylation
Source: Commun Biol. 2022 May 12;5:455. doi: 10.1038/s42003-022-03380-2 (PMC9098634; doi:10.1038/s42003-022-03380-2)
Supplement: Supplementary file 10 — Supplementary Data 7 [file 42003_2022_3380_MOESM10_ESM.xlsx]

## Sheet: Fig 2a
	Postanatal	Pregnancy
Tobacco Smoke	1	1
Phthalates	10	0
Phenols	7	0
PFASs	5	4
PBDEs	2	0
OP Pesticides	5	0
OCs	8	0
Natural Spaces	1	1
Metals	9	0
Lifestyle	6	0
Building Environment	1	0
Air Pollution	2	1

## Sheet: Fig 3a
Inv_numeric	Exposure	CpG	Inversion
2	>9	0.593203	I/I
1	>9	0.540965	N/I
1	<6	0.494296	N/I
1	6-9	0.400868	N/I
1	>9	0.451022	N/I
1	>9	0.487183	N/I
0	>9	0.409476	N/N
0	6-9	0.569282	N/N
1	6-9	0.454493	N/I
0	>9	0.600045	N/N
1	>9	0.542798	N/I
2	>9	0.521874	I/I
2	<6	0.514592	I/I
0	6-9	0.386497	N/N
2	>9	0.460798	I/I
0	6-9	0.599632	N/N
2	6-9	0.52041	I/I
0	>9	0.535894	N/N
2	>9	0.56971	I/I
1	<6	0.476494	N/I
2	<6	0.39044	I/I
1	6-9	0.535678	N/I
1	6-9	0.510174	N/I
1	<6	0.486349	N/I
2	>9	0.597428	I/I
2	>9	0.661128	I/I
2	<6	0.460932	I/I
2	>9	0.447003	I/I
2	<6	0.522601	I/I
1	>9	0.382831	N/I
1	6-9	0.593215	N/I
2	6-9	0.436434	I/I
1	<6	0.360793	N/I
1	>9	0.395956	N/I
0	<6	0.594996	N/N
1	6-9	0.474159	N/I
1	6-9	0.555513	N/I
0	6-9	0.550451	N/N
1	6-9	0.425576	N/I
1	>9	0.455169	N/I
0	<6	0.538234	N/N
1	>9	0.609475	N/I
1	<6	0.626781	N/I
1	>9	0.402244	N/I
0	6-9	0.382741	N/N
2	>9	0.369903	I/I
1	>9	0.561695	N/I
1	>9	0.390072	N/I
1	6-9	0.430409	N/I
2	6-9	0.386271	I/I
0	<6	0.562348	N/N
0	<6	0.458292	N/N
0	6-9	0.549158	N/N
1	6-9	0.61795	N/I
1	>9	0.673037	N/I
1	>9	0.533195	N/I
1	6-9	0.539977	N/I
2	<6	0.463176	I/I
2	>9	0.410564	I/I
1	>9	0.467292	N/I
1	>9	0.595048	N/I
1	6-9	0.489199	N/I
0	<6	0.397682	N/N
1	6-9	0.430343	N/I
1	<6	0.508885	N/I
0	<6	0.496499	N/N
1	>9	0.383024	N/I
2	>9	0.578636	I/I
2	<6	0.480437	I/I
1	>9	0.507567	N/I
2	6-9	0.475446	I/I
2	<6	0.39631	I/I
1	<6	0.568342	N/I
0	<6	0.598282	N/N
1	<6	0.590035	N/I
1	>9	0.550212	N/I
0	6-9	0.449273	N/N
2	>9	0.486833	I/I
1	<6	0.349799	N/I
2	>9	0.44835	I/I
2	>9	0.525634	I/I
0	6-9	0.543982	N/N
2	6-9	0.671966	I/I
2	<6	0.517238	I/I
0	6-9	0.46004	N/N
1	<6	0.584941	N/I
1	6-9	0.598234	N/I
2	>9	0.4038	I/I
0	>9	0.60456	N/N
0	<6	0.497303	N/N
0	>9	0.579339	N/N
2	6-9	0.387484	I/I
0	>9	0.460892	N/N
1	6-9	0.576232	N/I
1	>9	0.443002	N/I
1	>9	0.448637	N/I
2	6-9	0.659985	I/I
2	>9	0.488442	I/I
2	6-9	0.589483	I/I
0	6-9	0.563642	N/N
0	6-9	0.581466	N/N
2	6-9	0.656873	I/I
0	<6	0.452137	N/N
2	<6	0.501966	I/I
2	<6	0.429537	I/I
1	>9	0.506948	N/I
1	6-9	0.375662	N/I
1	>9	0.391616	N/I
0	>9	0.47675	N/N
2	6-9	0.467304	I/I
1	>9	0.426395	N/I
0	6-9	0.44132	N/N
1	6-9	0.422796	N/I
1	<6	0.501955	N/I
2	<6	0.538601	I/I
1	<6	0.561436	N/I
1	>9	0.644908	N/I
0	<6	0.552195	N/N
1	>9	0.571187	N/I
2	6-9	0.401691	I/I
1	<6	0.530769	N/I
1	>9	0.449794	N/I
2	>9	0.451574	I/I
2	<6	0.525421	I/I
1	<6	0.382314	N/I
1	>9	0.47338	N/I
0	<6	0.573629	N/N
2	6-9	0.347366	I/I
1	>9	0.51629	N/I
1	<6	0.541694	N/I
1	>9	0.566687	N/I
1	>9	0.395908	N/I
1	<6	0.475477	N/I
1	>9	0.555751	N/I
2	<6	0.420923	I/I
1	6-9	0.545801	N/I
0	6-9	0.539081	N/N
1	6-9	0.521768	N/I
0	<6	0.469345	N/N
2	<6	0.578041	I/I
2	>9	0.619686	I/I
2	>9	0.471934	I/I
2	<6	0.423987	I/I
1	>9	0.517302	N/I
0	>9	0.423815	N/N
0	>9	0.429425	N/N
0	>9	0.358647	N/N
0	<6	0.414176	N/N
2	>9	0.552868	I/I
1	>9	0.596295	N/I
0	6-9	0.449844	N/N
2	<6	0.514128	I/I
1	<6	0.535181	N/I
1	<6	0.418757	N/I
1	<6	0.726665	N/I
1	>9	0.485951	N/I
1	<6	0.502874	N/I
2	<6	0.447806	I/I
2	<6	0.313432	I/I
2	6-9	0.520145	I/I
2	>9	0.560568	I/I
2	>9	0.381587	I/I
2	>9	0.503	I/I
1	>9	0.556491	N/I
2	<6	0.585347	I/I
1	6-9	0.385081	N/I
2	>9	0.506484	I/I
2	6-9	0.555345	I/I
1	>9	0.6257	N/I
1	>9	0.584221	N/I
1	<6	0.311221	N/I
1	6-9	0.423566	N/I
1	>9	0.490278	N/I
2	>9	0.567361	I/I
2	>9	0.638112	I/I
1	>9	0.450906	N/I
1	<6	0.466353	N/I
1	<6	0.581425	N/I
1	<6	0.554287	N/I
1	<6	0.494121	N/I
2	6-9	0.526478	I/I
1	>9	0.371842	N/I
2	>9	0.484562	I/I
1	6-9	0.42667	N/I
1	6-9	0.485417	N/I
0	6-9	0.475411	N/N
1	6-9	0.473614	N/I
2	<6	0.455275	I/I
0	6-9	0.478116	N/N
1	<6	0.502076	N/I
2	<6	0.480449	I/I
0	6-9	0.460436	N/N
2	<6	0.475076	I/I
1	6-9	0.518088	N/I
1	<6	0.520396	N/I
1	<6	0.58769	N/I
0	>9	0.427629	N/N
0	6-9	0.542048	N/N
2	<6	0.564564	I/I
1	<6	0.550064	N/I
1	6-9	0.520253	N/I
2	<6	0.580817	I/I
1	<6	0.467229	N/I
2	6-9	0.689829	I/I
2	<6	0.463412	I/I
2	>9	0.520898	I/I
1	<6	0.573365	N/I
1	>9	0.520129	N/I
0	6-9	0.541644	N/N
2	>9	0.508707	I/I
1	>9	0.460774	N/I
1	>9	0.518059	N/I
0	<6	0.525503	N/N
1	6-9	0.660518	N/I
0	<6	0.495316	N/N
0	>9	0.51943	N/N
0	>9	0.50911	N/N
1	>9	0.610917	N/I
0	>9	0.372608	N/N
2	>9	0.619326	I/I
2	<6	0.509388	I/I
1	<6	0.538015	N/I
1	>9	0.55499	N/I
1	6-9	0.716256	N/I
1	>9	0.625625	N/I
0	6-9	0.446226	N/N
0	<6	0.395278	N/N
2	>9	0.430028	I/I
2	6-9	0.437315	I/I
2	6-9	0.479514	I/I
1	<6	0.461291	N/I
1	6-9	0.654253	N/I
2	>9	0.538566	I/I
2	<6	0.639752	I/I
0	6-9	0.54986	N/N
1	6-9	0.453389	N/I
0	<6	0.322751	N/N
1	<6	0.37877	N/I
1	<6	0.405799	N/I
0	>9	0.333878	N/N
1	6-9	0.396322	N/I
2	<6	0.579458	I/I
0	>9	0.417001	N/N
2	<6	0.440872	I/I
2	<6	0.530264	I/I
1	<6	0.518477	N/I
2	6-9	0.403902	I/I
2	>9	0.544614	I/I
0	<6	0.527309	N/N
1	6-9	0.491609	N/I
1	<6	0.641299	N/I
1	<6	0.47795	N/I
1	6-9	0.58088	N/I
1	<6	0.550012	N/I
1	<6	0.397709	N/I
1	<6	0.526767	N/I
1	>9	0.45426	N/I
1	<6	0.453037	N/I
1	<6	0.505342	N/I
1	<6	0.379369	N/I
2	>9	0.545696	I/I
0	<6	0.573574	N/N
2	<6	0.559832	I/I
2	>9	0.600726	I/I
1	6-9	0.439358	N/I
1	6-9	0.550372	N/I
0	6-9	0.553938	N/N
1	>9	0.575675	N/I
0	<6	0.580685	N/N
1	6-9	0.573606	N/I
1	<6	0.476642	N/I
1	6-9	0.51262	N/I
2	6-9	0.381199	I/I
1	>9	0.428325	N/I
1	>9	0.500645	N/I
2	<6	0.404728	I/I
2	<6	0.456929	I/I
0	<6	0.476229	N/N
1	>9	0.438485	N/I
1	6-9	0.53266	N/I
2	6-9	0.670894	I/I
2	<6	0.475317	I/I
1	<6	0.364791	N/I
0	6-9	0.590103	N/N
2	6-9	0.457496	I/I
2	<6	0.480343	I/I
1	<6	0.448607	N/I
1	>9	0.624335	N/I
0	>9	0.586755	N/N
1	>9	0.485368	N/I
2	6-9	0.547171	I/I
1	>9	0.387818	N/I
2	6-9	0.451896	I/I
0	6-9	0.473661	N/N
1	6-9	0.483176	N/I
2	<6	0.504856	I/I
0	>9	0.473425	N/N
0	6-9	0.418779	N/N
1	>9	0.546189	N/I
0	>9	0.5873	N/N
2	>9	0.305407	I/I
0	<6	0.528568	N/N
0	<6	0.497696	N/N
2	<6	0.565122	I/I
1	>9	0.551547	N/I
0	<6	0.458678	N/N
1	>9	0.316857	N/I
1	6-9	0.453346	N/I
2	<6	0.512902	I/I
2	<6	0.372975	I/I
2	<6	0.538427	I/I
1	<6	0.417581	N/I
1	<6	0.383404	N/I
2	6-9	0.449387	I/I
0	>9	0.467416	N/N
1	<6	0.627914	N/I
1	<6	0.505767	N/I
2	6-9	0.478163	I/I
1	>9	0.493519	N/I
2	<6	0.657512	I/I
2	<6	0.527452	I/I
1	6-9	0.585374	N/I
1	<6	0.489374	N/I
1	6-9	0.6062	N/I
1	>9	0.45672	N/I
1	>9	0.521573	N/I
0	<6	0.645434	N/N
1	6-9	0.614855	N/I
0	>9	0.384244	N/N
1	<6	0.475946	N/I
1	>9	0.430332	N/I
0	<6	0.551711	N/N
1	<6	0.482015	N/I
2	<6	0.487705	I/I
1	<6	0.535475	N/I
0	6-9	0.393337	N/N
1	>9	0.568651	N/I
2	<6	0.488576	I/I
0	<6	0.454175	N/N
0	>9	0.348616	N/N
2	6-9	0.526916	I/I
2	>9	0.509157	I/I
2	6-9	0.583587	I/I
0	>9	0.549517	N/N
0	>9	0.485798	N/N
1	>9	0.549721	N/I
0	<6	0.575469	N/N
1	>9	0.466559	N/I
0	>9	0.611038	N/N
2	6-9	0.596333	I/I
2	6-9	0.47241	I/I
0	<6	0.404248	N/N
1	>9	0.468503	N/I
2	>9	0.514018	I/I
1	>9	0.50761	N/I
1	6-9	0.543181	N/I
1	<6	0.452555	N/I
2	>9	0.495798	I/I
0	<6	0.389595	N/N
1	>9	0.467593	N/I
1	>9	0.536784	N/I
1	<6	0.434504	N/I
2	6-9	0.375561	I/I
1	>9	0.36854	N/I
1	>9	0.536705	N/I
1	>9	0.382855	N/I
1	<6	0.511888	N/I
0	<6	0.453927	N/N
0	6-9	0.515264	N/N
0	6-9	0.464032	N/N
1	6-9	0.485366	N/I
1	>9	0.493631	N/I
1	>9	0.485595	N/I
1	6-9	0.559848	N/I
1	6-9	0.648855	N/I
0	>9	0.583614	N/N
0	<6	0.433635	N/N
1	6-9	0.446459	N/I
2	6-9	0.627791	I/I
0	6-9	0.573192	N/N
1	6-9	0.499977	N/I
1	<6	0.512648	N/I
1	>9	0.469204	N/I
2	>9	0.526146	I/I
2	>9	0.483305	I/I
1	<6	0.36493	N/I
2	6-9	0.418398	I/I
0	6-9	0.399167	N/N
2	6-9	0.517084	I/I
2	6-9	0.57632	I/I
1	<6	0.460827	N/I
0	<6	0.502592	N/N
1	<6	0.425764	N/I
1	<6	0.438246	N/I
2	6-9	0.43381	I/I
2	>9	0.410313	I/I
2	>9	0.519474	I/I
1	>9	0.56524	N/I
1	<6	0.523568	N/I
0	6-9	0.480204	N/N
2	>9	0.489992	I/I
1	<6	0.447772	N/I
0	>9	0.50186	N/N
1	>9	0.335764	N/I
1	>9	0.498282	N/I
2	>9	0.457413	I/I
0	>9	0.628499	N/N
0	>9	0.561062	N/N
2	>9	0.58335	I/I
0	>9	0.413453	N/N
1	6-9	0.510148	N/I
0	<6	0.455302	N/N
1	>9	0.511116	N/I
2	>9	0.506601	I/I
1	6-9	0.366132	N/I
1	>9	0.39597	N/I
2	<6	0.528502	I/I
1	6-9	0.537379	N/I
2	>9	0.697767	I/I
2	6-9	0.407019	I/I
1	>9	0.507775	N/I
2	6-9	0.442057	I/I
1	<6	0.307015	N/I
0	<6	0.581159	N/N
1	<6	0.373741	N/I
1	>9	0.359542	N/I
0	6-9	0.553454	N/N
1	6-9	0.498679	N/I
2	>9	0.632948	I/I
1	>9	0.423934	N/I
1	<6	0.512252	N/I
2	6-9	0.375014	I/I
0	6-9	0.493788	N/N
1	6-9	0.469378	N/I
2	<6	0.574175	I/I
2	<6	0.46118	I/I
1	6-9	0.519517	N/I
2	>9	0.414176	I/I
1	<6	0.636053	N/I
1	6-9	0.529078	N/I
1	>9	0.456102	N/I
1	>9	0.429001	N/I
1	<6	0.516452	N/I
2	>9	0.635632	I/I
1	<6	0.417516	N/I
0	<6	0.416136	N/N
1	6-9	0.44504	N/I
2	6-9	0.640065	I/I
1	>9	0.478368	N/I
1	6-9	0.392075	N/I
2	>9	0.521991	I/I
1	6-9	0.547385	N/I
1	>9	0.585149	N/I
0	>9	0.431968	N/N
1	<6	0.496494	N/I
2	>9	0.600263	I/I
2	<6	0.593645	I/I
2	>9	0.577548	I/I
1	<6	0.380896	N/I
1	>9	0.557836	N/I
0	<6	0.408893	N/N
2	6-9	0.466623	I/I
2	>9	0.566239	I/I
2	<6	0.470041	I/I
2	>9	0.395724	I/I
0	<6	0.446841	N/N
0	>9	0.551374	N/N
0	6-9	0.449975	N/N
1	>9	0.443867	N/I
1	>9	0.652859	N/I
1	6-9	0.467406	N/I
1	>9	0.502592	N/I
1	6-9	0.415254	N/I
0	>9	0.479278	N/N
2	<6	0.549238	I/I
1	>9	0.45342	N/I
0	6-9	0.490946	N/N
2	>9	0.481204	I/I
1	6-9	0.529799	N/I
1	<6	0.467636	N/I
1	<6	0.577731	N/I
1	>9	0.452736	N/I
1	<6	0.490448	N/I
1	<6	0.572714	N/I
2	<6	0.455184	I/I
1	<6	0.584128	N/I
0	>9	0.426367	N/N
0	6-9	0.545622	N/N
1	<6	0.531222	N/I
2	>9	0.450208	I/I
2	6-9	0.578114	I/I
0	<6	0.47445	N/N
1	<6	0.569289	N/I
1	6-9	0.416843	N/I
0	>9	0.501975	N/N
2	6-9	0.527521	I/I
2	<6	0.656214	I/I
0	<6	0.608072	N/N
2	<6	0.516914	I/I
1	<6	0.462443	N/I
1	>9	0.604352	N/I
0	6-9	0.491001	N/N
0	6-9	0.557815	N/N
0	>9	0.53215	N/N
1	<6	0.51064	N/I
1	6-9	0.397249	N/I
0	>9	0.479851	N/N
1	<6	0.565991	N/I
0	>9	0.406245	N/N
2	<6	0.624601	I/I
1	6-9	0.515355	N/I
1	>9	0.550535	N/I
1	>9	0.541119	N/I
2	<6	0.450171	I/I
2	<6	0.478352	I/I
1	6-9	0.530425	N/I
0	<6	0.46302	N/N
2	6-9	0.398074	I/I
1	>9	0.459033	N/I
1	>9	0.4189	N/I
2	<6	0.505971	I/I
0	<6	0.578733	N/N
2	>9	0.45801	I/I
2	>9	0.358415	I/I
2	<6	0.492956	I/I
2	<6	0.533552	I/I
1	<6	0.543466	N/I
0	6-9	0.482408	N/N
1	<6	0.50366	N/I
1	6-9	0.435524	N/I
1	>9	0.581382	N/I
2	>9	0.568834	I/I
2	>9	0.450783	I/I
0	>9	0.510682	N/N
1	<6	0.555441	N/I
1	>9	0.439584	N/I
2	<6	0.488795	I/I
2	<6	0.446687	I/I
2	>9	0.525129	I/I
0	6-9	0.598712	N/N
2	6-9	0.51061	I/I
2	<6	0.341515	I/I
1	6-9	0.48358	N/I
1	<6	0.487674	N/I
1	>9	0.501038	N/I
1	>9	0.39165	N/I
1	6-9	0.546978	N/I
2	<6	0.476556	I/I
1	6-9	0.405584	N/I
2	6-9	0.505167	I/I
2	>9	0.378482	I/I
0	6-9	0.455497	N/N
2	>9	0.431911	I/I
1	>9	0.470521	N/I
2	<6	0.558754	I/I
1	6-9	0.319598	N/I
2	<6	0.505963	I/I
2	<6	0.560469	I/I
1	>9	0.463409	N/I
1	>9	0.55533	N/I
1	6-9	0.450195	N/I
2	>9	0.547912	I/I
1	>9	0.575353	N/I
2	<6	0.519988	I/I
0	>9	0.529703	N/N
2	<6	0.595147	I/I
1	<6	0.424633	N/I
2	6-9	0.576627	I/I
1	>9	0.420392	N/I
0	6-9	0.447705	N/N
1	<6	0.470048	N/I
2	<6	0.526567	I/I
2	<6	0.716383	I/I
0	6-9	0.523294	N/N
2	<6	0.342698	I/I
1	6-9	0.463557	N/I
0	6-9	0.415578	N/N
1	6-9	0.423296	N/I
0	>9	0.482993	N/N
1	>9	0.600648	N/I
0	>9	0.454303	N/N
1	>9	0.552046	N/I
0	6-9	0.521774	N/N
1	<6	0.453168	N/I
1	<6	0.560289	N/I
0	>9	0.544187	N/N
1	<6	0.4583	N/I
1	6-9	0.442827	N/I
0	>9	0.531812	N/N
2	<6	0.441286	I/I
0	6-9	0.533382	N/N
2	>9	0.435291	I/I
2	>9	0.587024	I/I
1	6-9	0.631913	N/I
1	6-9	0.448989	N/I
2	6-9	0.471665	I/I
2	<6	0.745125	I/I
2	>9	0.307388	I/I
1	6-9	0.619273	N/I
2	<6	0.572406	I/I
1	6-9	0.537797	N/I
1	6-9	0.530381	N/I
1	<6	0.435253	N/I
2	>9	0.319887	I/I
2	>9	0.628276	I/I
1	>9	0.487622	N/I
2	6-9	0.519156	I/I
2	>9	0.545606	I/I
0	<6	0.560695	N/N
1	>9	0.390874	N/I
1	6-9	0.501846	N/I
0	6-9	0.445447	N/N
1	>9	0.509642	N/I
2	6-9	0.630957	I/I
1	<6	0.483715	N/I
1	6-9	0.561017	N/I
1	<6	0.440951	N/I
1	<6	0.418964	N/I
1	<6	0.730433	N/I
1	<6	0.42455	N/I
0	<6	0.376028	N/N
1	<6	0.49023	N/I
1	<6	0.430081	N/I
0	6-9	0.510272	N/N
2	>9	0.486572	I/I
1	<6	0.496829	N/I
0	<6	0.597617	N/N
1	>9	0.432906	N/I
1	6-9	0.536565	N/I
2	6-9	0.689538	I/I
1	<6	0.510762	N/I
1	6-9	0.362277	N/I
0	6-9	0.510655	N/N
1	6-9	0.402718	N/I
1	>9	0.418331	N/I
0	6-9	0.37849	N/N
2	>9	0.51393	I/I
1	<6	0.440383	N/I
1	6-9	0.647106	N/I
2	<6	0.49544	I/I
0	>9	0.488593	N/N
2	6-9	0.413692	I/I
0	<6	0.33102	N/N
2	6-9	0.658315	I/I
0	<6	0.498302	N/N
0	<6	0.471704	N/N
2	6-9	0.420971	I/I
2	6-9	0.660016	I/I
2	>9	0.50529	I/I
1	>9	0.439227	N/I
1	>9	0.522988	N/I
2	6-9	0.38819	I/I
0	<6	0.498392	N/N
2	<6	0.486067	I/I
2	6-9	0.46962	I/I
2	>9	0.594131	I/I
2	6-9	0.532693	I/I
0	6-9	0.412814	N/N
1	6-9	0.386425	N/I
1	>9	0.602738	N/I
1	6-9	0.454681	N/I
0	<6	0.52477	N/N
1	>9	0.580192	N/I
2	<6	0.487271	I/I
2	<6	0.504667	I/I
0	6-9	0.514262	N/N
0	<6	0.55199	N/N
1	<6	0.467032	N/I
0	>9	0.386703	N/N
2	<6	0.578503	I/I
1	6-9	0.454538	N/I
1	<6	0.640024	N/I
2	>9	0.640939	I/I
1	>9	0.442343	N/I
2	<6	0.332761	I/I
0	>9	0.314967	N/N
0	>9	0.422252	N/N
0	>9	0.420132	N/N
1	>9	0.560964	N/I
2	>9	0.492717	I/I
1	>9	0.421539	N/I
1	6-9	0.574068	N/I
2	>9	0.652728	I/I
0	<6	0.570819	N/N
2	6-9	0.482956	I/I
0	>9	0.470322	N/N
1	6-9	0.377475	N/I
1	>9	0.504229	N/I
1	6-9	0.432372	N/I
2	6-9	0.417119	I/I
2	>9	0.411602	I/I
1	6-9	0.478726	N/I
2	6-9	0.559247	I/I
2	>9	0.654108	I/I
0	>9	0.414865	N/N
0	>9	0.669301	N/N
1	>9	0.502635	N/I
1	<6	0.398327	N/I
1	>9	0.443906	N/I
1	6-9	0.452386	N/I
1	<6	0.480836	N/I
0	<6	0.538997	N/N
0	<6	0.389345	N/N
1	6-9	0.502302	N/I
1	<6	0.413067	N/I
2	>9	0.578999	I/I
1	6-9	0.525762	N/I
1	>9	0.517903	N/I
2	>9	0.540701	I/I
1	6-9	0.513075	N/I
0	<6	0.40052	N/N
1	>9	0.450136	N/I
1	<6	0.533201	N/I
0	6-9	0.391203	N/N
1	>9	0.395556	N/I
2	>9	0.529961	I/I
0	6-9	0.457202	N/N
1	<6	0.50296	N/I
2	<6	0.441546	I/I
2	>9	0.486056	I/I
0	<6	0.562696	N/N
1	<6	0.592336	N/I
2	>9	0.601472	I/I
0	<6	0.618708	N/N
1	<6	0.614857	N/I
1	>9	0.661347	N/I
1	6-9	0.453347	N/I
0	6-9	0.509471	N/N
2	>9	0.617667	I/I
1	<6	0.414552	N/I
0	6-9	0.524343	N/N
1	>9	0.635279	N/I
1	<6	0.41547	N/I
2	>9	0.521818	I/I
1	>9	0.367138	N/I
2	<6	0.395547	I/I
2	>9	0.691241	I/I
0	>9	0.425915	N/N
1	<6	0.545168	N/I
0	<6	0.412946	N/N
2	<6	0.442419	I/I
1	<6	0.510137	N/I
2	<6	0.5897	I/I
1	6-9	0.47285	N/I
1	<6	0.566065	N/I
1	6-9	0.531028	N/I
1	<6	0.49869	N/I
1	>9	0.477908	N/I
1	6-9	0.674323	N/I
2	>9	0.519377	I/I
2	>9	0.496249	I/I
1	<6	0.545126	N/I
0	>9	0.483434	N/N
1	6-9	0.555882	N/I
2	6-9	0.460892	I/I
0	>9	0.429691	N/N
1	6-9	0.626517	N/I
2	>9	0.429883	I/I
1	>9	0.464735	N/I
1	<6	0.445626	N/I
0	<6	0.473265	N/N
2	6-9	0.406124	I/I
1	>9	0.530861	N/I
1	>9	0.434089	N/I
1	<6	0.63124	N/I
1	>9	0.582309	N/I
1	<6	0.377578	N/I
2	>9	0.527125	I/I
1	<6	0.486172	N/I
0	6-9	0.552396	N/N
0	6-9	0.482461	N/N
1	<6	0.530496	N/I
1	<6	0.477363	N/I
1	>9	0.445104	N/I
2	6-9	0.443465	I/I
2	<6	0.302063	I/I
1	<6	0.520023	N/I
0	6-9	0.364046	N/N
1	>9	0.456492	N/I
1	>9	0.647742	N/I
2	6-9	0.358702	I/I
1	>9	0.553983	N/I
2	>9	0.501941	I/I
1	>9	0.506559	N/I
2	<6	0.4429	I/I
1	<6	0.56712	N/I
1	<6	0.570559	N/I
1	<6	0.535636	N/I
0	<6	0.532467	N/N
1	6-9	0.481494	N/I
1	<6	0.516699	N/I
0	>9	0.483669	N/N
0	6-9	0.491035	N/N
2	<6	0.438884	I/I
1	<6	0.58539	N/I
0	<6	0.413191	N/N
2	6-9	0.464024	I/I
2	>9	0.56988	I/I
1	>9	0.42422	N/I
0	6-9	0.404931	N/N
2	>9	0.500882	I/I
2	6-9	0.563214	I/I
1	6-9	0.611171	N/I
2	<6	0.578559	I/I
1	<6	0.497416	N/I
2	>9	0.480043	I/I
1	<6	0.525401	N/I
2	>9	0.497703	I/I
2	>9	0.572168	I/I
2	<6	0.408343	I/I
0	<6	0.488776	N/N
1	>9	0.599583	N/I
2	>9	0.619467	I/I
1	6-9	0.588066	N/I
0	6-9	0.375216	N/N
1	>9	0.666619	N/I
1	>9	0.340866	N/I
2	6-9	0.552472	I/I
1	>9	0.503621	N/I
1	<6	0.643119	N/I
0	<6	0.598463	N/N
1	>9	0.462311	N/I
0	>9	0.413434	N/N
2	>9	0.68659	I/I
0	<6	0.548807	N/N
1	<6	0.469581	N/I
1	>9	0.474072	N/I
2	>9	0.551701	I/I
2	6-9	0.694051	I/I
1	6-9	0.712365	N/I
1	6-9	0.479858	N/I
1	<6	0.427297	N/I
1	>9	0.493209	N/I
2	6-9	0.570965	I/I
1	<6	0.590643	N/I
1	<6	0.485519	N/I
1	>9	0.586939	N/I
2	<6	0.468447	I/I
1	6-9	0.493216	N/I
1	>9	0.65832	N/I
1	<6	0.442426	N/I
1	>9	0.431116	N/I
1	<6	0.459947	N/I
1	>9	0.326112	N/I
2	<6	0.56627	I/I
1	>9	0.380035	N/I
1	6-9	0.489071	N/I
2	6-9	0.460732	I/I
1	<6	0.406569	N/I
2	>9	0.611086	I/I
1	>9	0.415438	N/I
1	>9	0.545797	N/I
0	<6	0.584567	N/N
2	>9	0.658392	I/I
0	>9	0.428367	N/N
2	>9	0.463261	I/I
0	>9	0.550128	N/N
1	>9	0.502849	N/I
1	6-9	0.463269	N/I
2	>9	0.494435	I/I
1	6-9	0.504964	N/I
0	<6	0.504572	N/N
2	6-9	0.469178	I/I
2	6-9	0.441065	I/I
0	6-9	0.512813	N/N
1	6-9	0.553533	N/I
2	6-9	0.391742	I/I
1	>9	0.526367	N/I
2	6-9	0.512603	I/I
1	>9	0.617343	N/I
0	6-9	0.492505	N/N
2	<6	0.400944	I/I
0	6-9	0.537456	N/N
1	<6	0.519011	N/I
2	>9	0.413706	I/I
2	<6	0.623224	I/I
0	>9	0.547519	N/N
1	6-9	0.421508	N/I
2	6-9	0.504451	I/I
2	>9	0.457826	I/I
2	<6	0.605155	I/I
1	<6	0.521022	N/I
1	<6	0.465816	N/I
1	6-9	0.494692	N/I
0	>9	0.438217	N/N
2	>9	0.588437	I/I
2	6-9	0.490853	I/I
1	>9	0.469238	N/I
2	>9	0.532813	I/I
1	<6	0.565899	N/I
2	>9	0.445895	I/I
2	<6	0.511242	I/I
1	<6	0.445304	N/I
2	6-9	0.558897	I/I
1	6-9	0.429142	N/I
1	6-9	0.48396	N/I
1	>9	0.437336	N/I
1	<6	0.395002	N/I
2	6-9	0.443965	I/I
1	>9	0.55215	N/I
2	>9	0.658491	I/I
1	>9	0.493217	N/I
2	>9	0.612865	I/I
1	<6	0.506839	N/I
2	6-9	0.430741	I/I
0	>9	0.563193	N/N
2	<6	0.473384	I/I
0	<6	0.503605	N/N
1	>9	0.440405	N/I
0	>9	0.513955	N/N
2	<6	0.417925	I/I
2	<6	0.549317	I/I
0	6-9	0.478958	N/N
2	<6	0.49483	I/I
1	6-9	0.479943	N/I
1	<6	0.35809	N/I
1	6-9	0.476048	N/I
1	6-9	0.598936	N/I
0	6-9	0.539504	N/N
2	>9	0.516308	I/I
0	<6	0.445417	N/N
1	6-9	0.506457	N/I
2	6-9	0.397371	I/I
0	>9	0.357068	N/N
2	6-9	0.479979	I/I
1	<6	0.669683	N/I
2	6-9	0.567565	I/I
1	<6	0.416272	N/I
1	>9	0.407621	N/I
1	>9	0.645249	N/I
2	>9	0.555806	I/I
0	6-9	0.487975	N/N
2	>9	0.508797	I/I
1	6-9	0.45871	N/I
0	6-9	0.55833	N/N
0	<6	0.34707	N/N
1	>9	0.413561	N/I
2	>9	0.47823	I/I
1	>9	0.525532	N/I
1	>9	0.519745	N/I
1	>9	0.665344	N/I
1	>9	0.470872	N/I
1	<6	0.527627	N/I
2	>9	0.483653	I/I
1	>9	0.534179	N/I
1	>9	0.408904	N/I
0	<6	0.493165	N/N
2	6-9	0.404797	I/I
2	>9	0.54925	I/I
1	>9	0.471782	N/I
1	>9	0.357943	N/I
2	<6	0.473078	I/I
1	<6	0.337001	N/I
2	6-9	0.555595	I/I
1	>9	0.411124	N/I
2	<6	0.645913	I/I
1	>9	0.540104	N/I
1	<6	0.573696	N/I
1	6-9	0.419441	N/I
2	6-9	0.471102	I/I
2	<6	0.434362	I/I
0	>9	0.407359	N/N
0	<6	0.625116	N/N
1	<6	0.407959	N/I
2	>9	0.537521	I/I
1	<6	0.449483	N/I
2	>9	0.438478	I/I
1	>9	0.394478	N/I
1	6-9	0.570538	N/I
1	6-9	0.623475	N/I
2	6-9	0.54927	I/I
1	>9	0.416057	N/I
1	<6	0.456034	N/I
2	>9	0.555331	I/I
1	6-9	0.452708	N/I
0	>9	0.365423	N/N
2	6-9	0.566383	I/I
2	<6	0.505297	I/I
0	<6	0.402778	N/N
1	<6	0.633496	N/I
1	<6	0.538401	N/I
2	6-9	0.452059	I/I
1	<6	0.60854	N/I
2	<6	0.473664	I/I
0	6-9	0.502139	N/N
2	<6	0.494881	I/I
2	6-9	0.486721	I/I

## Sheet: Fig 3e
Inv_numeric	Exposure	CpG	Inversion
2	Neither	0.471787	I/I
1	Neither	0.499945	N/I
1	Neither	0.50364	N/I
1	One	0.467808	N/I
1	Neither	0.492424	N/I
1	One	0.47761	N/I
0	Neither	0.473151	N/N
0	Neither	0.524262	N/N
1	One	0.570594	N/I
0	Neither	0.467139	N/N
1	One	0.545889	N/I
2	One	0.535754	I/I
2	One	0.47163	I/I
0	Neither	0.522566	N/N
2	Both	0.430638	I/I
0	Neither	0.468032	N/N
2	Both	0.4949	I/I
0	Neither	0.449984	N/N
2	One	0.48314	I/I
1	Neither	0.483746	N/I
2	Neither	0.476581	I/I
1	Both	0.453938	N/I
1	Neither	0.524209	N/I
1	One	0.445982	N/I
2	Neither	0.530769	I/I
2	Neither	0.533324	I/I
2	Neither	0.49037	I/I
2	One	0.52968	I/I
2	One	0.446061	I/I
1	Neither	0.530361	N/I
1	Neither	0.586935	N/I
2	Neither	0.477548	I/I
1	Neither	0.489418	N/I
1	Neither	0.512867	N/I
0	Neither	0.553993	N/N
1	Both	0.482311	N/I
1	Neither	0.509951	N/I
0	One	0.454447	N/N
1	Neither	0.489139	N/I
1	Neither	0.494362	N/I
0	Neither	0.467928	N/N
1	Neither	0.451949	N/I
1	One	0.502211	N/I
1	Both	0.485469	N/I
0	One	0.514129	N/N
2	Neither	0.483334	I/I
1	Neither	0.470504	N/I
1	Neither	0.492046	N/I
1	One	0.459385	N/I
2	Both	0.5152	I/I
0	Neither	0.487797	N/N
0	Neither	0.500712	N/N
0	Both	0.560944	N/N
1	Neither	0.557394	N/I
1	One	0.516922	N/I
1	Neither	0.496415	N/I
1	Neither	0.518368	N/I
2	Neither	0.499643	I/I
2	Neither	0.463227	I/I
1	Neither	0.535301	N/I
1	Neither	0.52566	N/I
1	One	0.523237	N/I
0	Neither	0.489206	N/N
1	One	0.516512	N/I
1	One	0.492335	N/I
0	Neither	0.491477	N/N
1	Neither	0.546922	N/I
2	Neither	0.486976	I/I
2	One	0.512109	I/I
1	One	0.464232	N/I
2	One	0.512256	I/I
2	Neither	0.449969	I/I
1	Neither	0.494966	N/I
0	Both	0.468968	N/N
1	One	0.432223	N/I
1	Neither	0.487562	N/I
0	One	0.493619	N/N
2	Neither	0.49234	I/I
1	Neither	0.52867	N/I
2	Neither	0.514808	I/I
2	One	0.506667	I/I
0	Neither	0.435354	N/N
2	Neither	0.513852	I/I
2	One	0.500513	I/I
0	One	0.523568	N/N
1	One	0.514257	N/I
1	One	0.557812	N/I
2	Neither	0.454816	I/I
0	Neither	0.436173	N/N
0	One	0.521712	N/N
0	Neither	0.523064	N/N
2	Neither	0.491969	I/I
0	Neither	0.428916	N/N
1	Neither	0.458279	N/I
1	Neither	0.53501	N/I
1	One	0.514058	N/I
2	Neither	0.485941	I/I
2	Neither	0.515251	I/I
2	One	0.527963	I/I
0	Both	0.50325	N/N
0	Both	0.470907	N/N
2	One	0.506354	I/I
0	Neither	0.482019	N/N
2	Neither	0.512332	I/I
2	One	0.510306	I/I
1	Both	0.482604	N/I
1	One	0.443903	N/I
1	One	0.526334	N/I
0	Neither	0.503544	N/N
2	Neither	0.518723	I/I
1	Both	0.469488	N/I
0	Neither	0.561807	N/N
1	One	0.521622	N/I
1	One	0.519259	N/I
2	Both	0.508896	I/I
1	One	0.465177	N/I
1	Neither	0.505057	N/I
0	Neither	0.512574	N/N
1	One	0.475415	N/I
2	Neither	0.488747	I/I
1	Neither	0.526752	N/I
1	One	0.581035	N/I
2	Neither	0.511083	I/I
2	One	0.530803	I/I
1	Neither	0.44307	N/I
1	Both	0.486932	N/I
0	Neither	0.490111	N/N
2	Both	0.480456	I/I
1	One	0.532656	N/I
1	Neither	0.501018	N/I
1	Both	0.539508	N/I
1	Both	0.504509	N/I
1	Neither	0.505384	N/I
1	Neither	0.494616	N/I
2	Neither	0.459519	I/I
1	One	0.489376	N/I
0	Neither	0.484158	N/N
1	One	0.48781	N/I
0	Neither	0.492484	N/N
2	One	0.514767	I/I
2	Neither	0.525351	I/I
2	One	0.497814	I/I
2	Both	0.532351	I/I
1	One	0.437491	N/I
0	Neither	0.512659	N/N
0	Neither	0.438833	N/N
0	Neither	0.55066	N/N
0	Neither	0.53663	N/N
2	Neither	0.554663	I/I
1	Neither	0.55558	N/I
0	Neither	0.483018	N/N
2	Neither	0.506056	I/I
1	One	0.490508	N/I
1	Both	0.533182	N/I
1	Neither	0.494244	N/I
1	One	0.460692	N/I
1	One	0.514377	N/I
2	Neither	0.4894	I/I
2	Neither	0.482436	I/I
2	Neither	0.520384	I/I
2	One	0.5364	I/I
2	Both	0.407756	I/I
2	Neither	0.461116	I/I
1	Both	0.517985	N/I
2	One	0.526166	I/I
1	One	0.511574	N/I
2	One	0.506052	I/I
2	Neither	0.505186	I/I
1	Neither	0.477623	N/I
1	Neither	0.459736	N/I
1	Neither	0.515381	N/I
1	Both	0.447509	N/I
1	One	0.468738	N/I
2	One	0.553958	I/I
2	Both	0.510354	I/I
1	Neither	0.422572	N/I
1	One	0.471945	N/I
1	One	0.47251	N/I
1	Neither	0.467049	N/I
1	Neither	0.501342	N/I
2	Neither	0.487336	I/I
1	Neither	0.500504	N/I
2	Neither	0.483071	I/I
1	Neither	0.517226	N/I
1	Neither	0.501487	N/I
0	Neither	0.470232	N/N
1	Neither	0.516557	N/I
2	Neither	0.469787	I/I
0	Neither	0.440011	N/N
1	One	0.506858	N/I
2	One	0.539555	I/I
0	Neither	0.460611	N/N
2	Neither	0.491825	I/I
1	One	0.497182	N/I
1	Both	0.479764	N/I
1	One	0.494155	N/I
0	Both	0.506841	N/N
0	Both	0.436874	N/N
2	Both	0.544288	I/I
1	Both	0.562861	N/I
1	One	0.484392	N/I
2	One	0.474028	I/I
1	Neither	0.519654	N/I
2	Neither	0.458496	I/I
2	Neither	0.511668	I/I
2	One	0.517036	I/I
1	One	0.45111	N/I
1	Both	0.500298	N/I
0	Neither	0.439273	N/N
2	Neither	0.453685	I/I
1	Neither	0.540873	N/I
1	One	0.486741	N/I
0	Neither	0.485227	N/N
1	Neither	0.501036	N/I
0	One	0.526574	N/N
0	One	0.471035	N/N
0	Both	0.482283	N/N
1	Neither	0.517291	N/I
0	One	0.512311	N/N
2	Neither	0.525009	I/I
2	Neither	0.471536	I/I
1	One	0.513681	N/I
1	Neither	0.480626	N/I
1	Neither	0.50709	N/I
1	Neither	0.469985	N/I
0	One	0.554344	N/N
0	One	0.478925	N/N
2	One	0.480358	I/I
2	Neither	0.51815	I/I
2	Neither	0.542098	I/I
1	Neither	0.479212	N/I
1	One	0.50795	N/I
2	Both	0.407034	I/I
2	One	0.439544	I/I
0	One	0.532344	N/N
1	One	0.50077	N/I
0	Both	0.496978	N/N
1	Neither	0.500999	N/I
1	Neither	0.489844	N/I
0	Neither	0.475921	N/N
1	Neither	0.464976	N/I
2	One	0.463954	I/I
0	Neither	0.542123	N/N
2	Neither	0.481665	I/I
2	Neither	0.483583	I/I
1	Neither	0.497804	N/I
2	Neither	0.450579	I/I
2	Neither	0.500905	I/I
0	Neither	0.469889	N/N
1	Both	0.462304	N/I
1	One	0.550781	N/I
1	One	0.498939	N/I
1	One	0.484483	N/I
1	Neither	0.465885	N/I
1	Neither	0.480686	N/I
1	One	0.510186	N/I
1	Neither	0.529117	N/I
1	Neither	0.463986	N/I
1	One	0.484069	N/I
1	Both	0.515202	N/I
2	One	0.489686	I/I
0	Neither	0.519221	N/N
2	One	0.477273	I/I
2	Both	0.420435	I/I
1	Neither	0.480399	N/I
1	Neither	0.516359	N/I
0	Both	0.515157	N/N
1	Neither	0.532886	N/I
0	Neither	0.534385	N/N
1	Neither	0.507034	N/I
1	Both	0.508806	N/I
1	Neither	0.470238	N/I
2	Neither	0.50115	I/I
1	One	0.448254	N/I
1	One	0.527271	N/I
2	Neither	0.499463	I/I
2	Neither	0.495151	I/I
0	Neither	0.490421	N/N
1	Neither	0.52758	N/I
1	Neither	0.534356	N/I
2	Neither	0.520433	I/I
2	Neither	0.538419	I/I
1	Both	0.480968	N/I
0	One	0.507531	N/N
2	One	0.564545	I/I
2	Neither	0.476448	I/I
1	Neither	0.485946	N/I
1	Neither	0.519856	N/I
0	One	0.540867	N/N
1	Neither	0.517532	N/I
2	One	0.474126	I/I
1	Neither	0.516226	N/I
2	Neither	0.541017	I/I
0	One	0.535096	N/N
1	Neither	0.466507	N/I
2	Both	0.523863	I/I
0	Neither	0.440249	N/N
0	One	0.494211	N/N
1	Neither	0.455371	N/I
0	Neither	0.487904	N/N
2	Neither	0.518929	I/I
0	Neither	0.509595	N/N
0	One	0.477631	N/N
2	Neither	0.504787	I/I
1	Neither	0.550946	N/I
0	One	0.434304	N/N
1	One	0.52205	N/I
1	Neither	0.413965	N/I
2	One	0.406812	I/I
2	Neither	0.469704	I/I
2	Neither	0.504634	I/I
1	Neither	0.504014	N/I
1	Neither	0.466802	N/I
2	Neither	0.502032	I/I
0	One	0.497471	N/N
1	One	0.545249	N/I
1	One	0.504448	N/I
2	Neither	0.489287	I/I
1	Neither	0.524578	N/I
2	Neither	0.484726	I/I
2	One	0.54027	I/I
1	Neither	0.504966	N/I
1	Neither	0.524581	N/I
1	Neither	0.535436	N/I
1	Neither	0.502597	N/I
1	Neither	0.513157	N/I
0	Neither	0.510319	N/N
1	One	0.530974	N/I
0	One	0.441301	N/N
1	Neither	0.501255	N/I
1	Neither	0.468114	N/I
0	One	0.454168	N/N
1	One	0.549927	N/I
2	One	0.499732	I/I
1	Neither	0.479	N/I
0	Neither	0.527686	N/N
1	One	0.457399	N/I
2	Neither	0.478722	I/I
0	Neither	0.490002	N/N
0	Both	0.480761	N/N
2	One	0.449827	I/I
2	Both	0.466761	I/I
2	Neither	0.5359	I/I
0	Neither	0.455985	N/N
0	One	0.53013	N/N
1	Neither	0.494267	N/I
0	One	0.540392	N/N
1	Both	0.550386	N/I
0	Neither	0.561732	N/N
2	One	0.504433	I/I
2	Both	0.449781	I/I
0	One	0.447132	N/N
1	Neither	0.511451	N/I
2	Neither	0.477945	I/I
1	Neither	0.507548	N/I
1	Neither	0.536328	N/I
1	Neither	0.4893	N/I
2	Neither	0.531767	I/I
0	One	0.43934	N/N
1	Neither	0.509245	N/I
1	Neither	0.458571	N/I
1	Both	0.492183	N/I
2	Neither	0.543487	I/I
1	Neither	0.501518	N/I
1	Neither	0.458499	N/I
1	One	0.516106	N/I
1	Neither	0.479805	N/I
0	Neither	0.432491	N/N
0	Neither	0.487527	N/N
0	One	0.517673	N/N
1	Neither	0.475779	N/I
1	Neither	0.490999	N/I
1	Neither	0.480002	N/I
1	Neither	0.499364	N/I
1	Neither	0.534499	N/I
0	One	0.516635	N/N
0	Both	0.482523	N/N
1	Both	0.444751	N/I
2	Neither	0.52001	I/I
0	Neither	0.50337	N/N
1	Neither	0.464431	N/I
1	Neither	0.512302	N/I
1	Neither	0.450696	N/I
2	Neither	0.458083	I/I
2	Neither	0.535376	I/I
1	One	0.525214	N/I
2	One	0.495342	I/I
0	Neither	0.515472	N/N
2	Neither	0.502829	I/I
2	One	0.451112	I/I
1	Neither	0.451076	N/I
0	Neither	0.493969	N/N
1	Neither	0.492121	N/I
1	Neither	0.506318	N/I
2	One	0.484603	I/I
2	Both	0.512151	I/I
2	Both	0.468745	I/I
1	Neither	0.534763	N/I
1	One	0.518014	N/I
0	Neither	0.506625	N/N
2	Neither	0.550307	I/I
1	One	0.502789	N/I
0	Neither	0.471592	N/N
1	Neither	0.560799	N/I
1	One	0.514683	N/I
2	Both	0.447081	I/I
0	Neither	0.440135	N/N
0	Neither	0.476659	N/N
2	Neither	0.505628	I/I
0	Neither	0.450197	N/N
1	Neither	0.554536	N/I
0	Neither	0.451067	N/N
1	Neither	0.469522	N/I
2	One	0.536479	I/I
1	Neither	0.545398	N/I
1	Neither	0.474177	N/I
2	Both	0.507761	I/I
1	One	0.489574	N/I
2	Neither	0.5111	I/I
2	Neither	0.527064	I/I
1	Both	0.483356	N/I
2	Neither	0.477897	I/I
1	Neither	0.510376	N/I
0	Neither	0.451541	N/N
1	Neither	0.519775	N/I
1	Neither	0.524133	N/I
0	One	0.440245	N/N
1	Neither	0.519209	N/I
2	Neither	0.497815	I/I
1	Neither	0.531578	N/I
1	Neither	0.461357	N/I
2	Neither	0.503643	I/I
0	Neither	0.535256	N/N
1	Neither	0.509638	N/I
2	One	0.55541	I/I
2	One	0.472217	I/I
1	Neither	0.364488	N/I
2	Neither	0.544921	I/I
1	Neither	0.503095	N/I
1	One	0.497857	N/I
1	Neither	0.470091	N/I
1	One	0.473723	N/I
1	Neither	0.531838	N/I
2	Neither	0.442133	I/I
1	Neither	0.504021	N/I
0	Neither	0.481877	N/N
1	One	0.518366	N/I
2	One	0.56752	I/I
1	Neither	0.45611	N/I
1	One	0.506634	N/I
2	Both	0.526187	I/I
1	Neither	0.484891	N/I
1	Neither	0.484812	N/I
0	Neither	0.469288	N/N
1	Neither	0.553342	N/I
2	Neither	0.548678	I/I
2	Neither	0.483377	I/I
2	One	0.499183	I/I
1	One	0.461172	N/I
1	One	0.541732	N/I
0	Both	0.556826	N/N
2	Neither	0.475893	I/I
2	Neither	0.459712	I/I
2	Neither	0.507675	I/I
2	One	0.491463	I/I
0	Neither	0.503197	N/N
0	Neither	0.492424	N/N
0	Neither	0.558364	N/N
1	Both	0.569444	N/I
1	Neither	0.495169	N/I
1	Neither	0.505356	N/I
1	Neither	0.518815	N/I
1	Neither	0.551632	N/I
0	Neither	0.482441	N/N
2	Neither	0.503478	I/I
1	Neither	0.471587	N/I
0	One	0.489202	N/N
2	One	0.534185	I/I
1	Neither	0.498892	N/I
1	One	0.46591	N/I
1	Neither	0.529795	N/I
1	One	0.476872	N/I
1	Neither	0.538767	N/I
1	One	0.460101	N/I
2	Neither	0.538759	I/I
1	Neither	0.513042	N/I
0	Neither	0.502633	N/N
0	Neither	0.479779	N/N
1	One	0.519891	N/I
2	One	0.551892	I/I
2	Neither	0.477556	I/I
0	Neither	0.53355	N/N
1	Neither	0.561334	N/I
1	Neither	0.5151	N/I
0	Neither	0.520043	N/N
2	Neither	0.538347	I/I
2	Both	0.526302	I/I
0	Both	0.497553	N/N
2	Neither	0.504554	I/I
1	Neither	0.534067	N/I
1	One	0.513707	N/I
0	Neither	0.469928	N/N
0	Neither	0.550574	N/N
0	Neither	0.498441	N/N
1	Both	0.535246	N/I
1	Neither	0.498178	N/I
0	One	0.483873	N/N
1	Neither	0.444738	N/I
0	One	0.550173	N/N
2	Neither	0.513449	I/I
1	One	0.546703	N/I
1	One	0.515045	N/I
1	Both	0.506381	N/I
2	Both	0.489735	I/I
2	Neither	0.510744	I/I
1	Both	0.471525	N/I
0	Neither	0.534045	N/N
2	Both	0.499589	I/I
1	Neither	0.465479	N/I
1	Neither	0.538719	N/I
2	Both	0.5041	I/I
0	One	0.467591	N/N
2	One	0.50363	I/I
2	Neither	0.483312	I/I
2	Neither	0.443736	I/I
2	Neither	0.508379	I/I
1	Neither	0.520945	N/I
0	Neither	0.567314	N/N
1	Neither	0.491148	N/I
1	One	0.566945	N/I
1	Neither	0.528867	N/I
2	One	0.529737	I/I
2	Neither	0.481847	I/I
0	Neither	0.493992	N/N
1	Neither	0.536665	N/I
1	Neither	0.496694	N/I
2	Both	0.477819	I/I
2	Neither	0.480504	I/I
2	Neither	0.564324	I/I
0	Neither	0.428981	N/N
2	Neither	0.486742	I/I
2	Neither	0.551199	I/I
1	Neither	0.479251	N/I
1	Neither	0.457812	N/I
1	One	0.506005	N/I
1	Neither	0.507229	N/I
1	Neither	0.464486	N/I
2	Both	0.494285	I/I
1	Neither	0.544121	N/I
2	One	0.46508	I/I
2	Neither	0.510076	I/I
0	Neither	0.48917	N/N
2	Neither	0.524392	I/I
1	One	0.466109	N/I
2	Neither	0.500918	I/I
1	Neither	0.457006	N/I
2	Neither	0.513249	I/I
2	Neither	0.535842	I/I
1	Both	0.514667	N/I
1	Neither	0.466165	N/I
1	One	0.482521	N/I
2	One	0.474131	I/I
1	One	0.50403	N/I
2	Neither	0.423227	I/I
0	Neither	0.488457	N/N
2	Both	0.427243	I/I
1	Neither	0.54095	N/I
2	One	0.5127	I/I
1	Neither	0.536868	N/I
0	One	0.542727	N/N
1	Both	0.469615	N/I
2	Neither	0.432458	I/I
2	Both	0.509545	I/I
0	Neither	0.430371	N/N
2	Neither	0.459908	I/I
1	Neither	0.476434	N/I
0	Neither	0.465144	N/N
1	One	0.576295	N/I
0	One	0.466878	N/N
1	Neither	0.529072	N/I
0	Neither	0.464001	N/N
1	One	0.464877	N/I
0	Neither	0.539351	N/N
1	Neither	0.448484	N/I
1	Both	0.549823	N/I
0	Neither	0.530926	N/N
1	Neither	0.504053	N/I
1	One	0.486068	N/I
0	Neither	0.446926	N/N
2	Neither	0.457275	I/I
0	Neither	0.453444	N/N
2	Neither	0.527186	I/I
2	Neither	0.545486	I/I
1	Neither	0.543269	N/I
1	Both	0.506518	N/I
2	Neither	0.537904	I/I
2	Neither	0.522994	I/I
2	Neither	0.507716	I/I
1	One	0.513158	N/I
2	Neither	0.516201	I/I
1	One	0.501222	N/I
1	Neither	0.466009	N/I
1	One	0.462454	N/I
2	One	0.450812	I/I
2	Neither	0.495689	I/I
1	One	0.499991	N/I
2	Neither	0.502825	I/I
2	Neither	0.525684	I/I
0	Neither	0.434179	N/N
1	Neither	0.497259	N/I
1	Neither	0.554723	N/I
0	One	0.534652	N/N
1	Neither	0.52844	N/I
2	Both	0.489713	I/I
1	Neither	0.466737	N/I
1	Both	0.482296	N/I
1	One	0.552507	N/I
1	One	0.490877	N/I
1	One	0.497828	N/I
1	Neither	0.524633	N/I
0	One	0.46011	N/N
1	Neither	0.511338	N/I
1	Neither	0.485084	N/I
0	Neither	0.548578	N/N
2	One	0.50324	I/I
1	One	0.480764	N/I
0	Neither	0.507862	N/N
1	Neither	0.486693	N/I
1	One	0.52996	N/I
2	One	0.486229	I/I
1	One	0.462634	N/I
1	Both	0.586337	N/I
0	Neither	0.468714	N/N
1	Neither	0.550844	N/I
1	One	0.477555	N/I
0	Both	0.515628	N/N
2	Both	0.52334	I/I
1	Neither	0.532883	N/I
1	Neither	0.576664	N/I
2	Neither	0.522349	I/I
0	Neither	0.478735	N/N
2	One	0.513817	I/I
0	Both	0.520754	N/N
2	One	0.5376	I/I
0	One	0.42475	N/N
0	One	0.539159	N/N
2	Both	0.465992	I/I
2	Neither	0.528786	I/I
2	Neither	0.523533	I/I
1	Neither	0.504348	N/I
1	Neither	0.4985	N/I
2	One	0.493617	I/I
0	One	0.535365	N/N
2	Neither	0.493719	I/I
2	One	0.488339	I/I
2	One	0.510287	I/I
2	Neither	0.524874	I/I
0	Neither	0.414401	N/N
1	Neither	0.555965	N/I
1	Neither	0.557344	N/I
1	Neither	0.500127	N/I
0	Neither	0.538459	N/N
1	Neither	0.448919	N/I
2	Neither	0.502771	I/I
2	One	0.454933	I/I
0	Neither	0.515749	N/N
0	Neither	0.525172	N/N
1	Neither	0.549877	N/I
0	Neither	0.505098	N/N
2	One	0.508948	I/I
1	One	0.510995	N/I
1	Neither	0.550753	N/I
2	Neither	0.525654	I/I
1	Neither	0.533334	N/I
2	Both	0.509804	I/I
0	Neither	0.41711	N/N
0	Both	0.449286	N/N
0	Neither	0.45247	N/N
1	Neither	0.495036	N/I
2	Neither	0.521439	I/I
1	Neither	0.483851	N/I
1	Neither	0.476251	N/I
2	Neither	0.485897	I/I
0	Neither	0.517454	N/N
2	Neither	0.512833	I/I
0	Neither	0.519202	N/N
1	One	0.531816	N/I
1	One	0.517888	N/I
1	Neither	0.409016	N/I
2	Both	0.498045	I/I
2	One	0.545596	I/I
1	Neither	0.524552	N/I
2	Neither	0.521564	I/I
2	Neither	0.545672	I/I
0	Neither	0.533705	N/N
0	Neither	0.498203	N/N
1	One	0.528129	N/I
1	One	0.531343	N/I
1	Both	0.464709	N/I
1	Neither	0.43604	N/I
1	One	0.423654	N/I
0	Neither	0.484977	N/N
0	Neither	0.501284	N/N
1	One	0.385448	N/I
1	One	0.492252	N/I
2	Neither	0.482129	I/I
1	Neither	0.47367	N/I
1	One	0.474667	N/I
2	Neither	0.505491	I/I
1	One	0.555436	N/I
0	Neither	0.406662	N/N
1	Neither	0.532321	N/I
1	One	0.503007	N/I
0	Both	0.494595	N/N
1	Neither	0.561057	N/I
2	Neither	0.520429	I/I
0	Neither	0.461309	N/N
1	One	0.490923	N/I
2	One	0.486098	I/I
2	One	0.504773	I/I
0	One	0.514027	N/N
1	Neither	0.541661	N/I
2	One	0.506488	I/I
0	Neither	0.476068	N/N
1	Neither	0.514115	N/I
1	Both	0.466767	N/I
1	Neither	0.526588	N/I
0	One	0.44052	N/N
2	Neither	0.503311	I/I
1	Neither	0.527906	N/I
0	Neither	0.469165	N/N
1	Neither	0.43141	N/I
1	One	0.399566	N/I
2	Neither	0.497565	I/I
1	One	0.54288	N/I
2	One	0.480929	I/I
2	Both	0.490952	I/I
0	Neither	0.483804	N/N
1	Neither	0.534074	N/I
0	Neither	0.482285	N/N
2	One	0.469099	I/I
1	Neither	0.451973	N/I
2	Both	0.463265	I/I
1	Neither	0.487677	N/I
1	Neither	0.497676	N/I
1	Both	0.499899	N/I
1	Both	0.513103	N/I
1	One	0.455045	N/I
1	One	0.520912	N/I
2	One	0.505617	I/I
2	Neither	0.558879	I/I
1	Neither	0.49689	N/I
0	Neither	0.49744	N/N
1	Neither	0.498638	N/I
2	One	0.543977	I/I
0	Neither	0.469793	N/N
1	Neither	0.523365	N/I
2	Neither	0.541969	I/I
1	Neither	0.50355	N/I
1	Neither	0.561	N/I
0	Neither	0.475874	N/N
2	Neither	0.454971	I/I
1	Neither	0.524093	N/I
1	One	0.509189	N/I
1	Neither	0.465798	N/I
1	One	0.526444	N/I
1	One	0.471425	N/I
2	Neither	0.553539	I/I
1	Neither	0.537167	N/I
0	Neither	0.429491	N/N
0	One	0.530366	N/N
1	Neither	0.462868	N/I
1	One	0.512183	N/I
1	Neither	0.471523	N/I
2	Neither	0.48107	I/I
2	Both	0.392841	I/I
1	Neither	0.444788	N/I
0	Neither	0.561639	N/N
1	Neither	0.511686	N/I
1	One	0.52774	N/I
2	Neither	0.442259	I/I
1	One	0.508115	N/I
2	Neither	0.581331	I/I
1	Neither	0.536168	N/I
2	Neither	0.485296	I/I
1	Both	0.556803	N/I
1	Neither	0.524561	N/I
1	One	0.385402	N/I
0	Neither	0.485457	N/N
1	One	0.515217	N/I
1	One	0.477784	N/I
0	Neither	0.441867	N/N
0	Neither	0.524451	N/N
2	One	0.481735	I/I
1	Neither	0.547312	N/I
0	Neither	0.50069	N/N
2	Neither	0.477566	I/I
2	Both	0.437321	I/I
1	Neither	0.492007	N/I
0	Neither	0.509932	N/N
2	One	0.502191	I/I
2	One	0.539647	I/I
1	Neither	0.50571	N/I
2	Neither	0.459716	I/I
1	One	0.510797	N/I
2	Neither	0.52162	I/I
1	One	0.511149	N/I
2	Neither	0.467451	I/I
2	One	0.506281	I/I
2	One	0.487649	I/I
0	Neither	0.482137	N/N
1	Neither	0.533077	N/I
2	Neither	0.451895	I/I
1	Neither	0.466156	N/I
0	One	0.459648	N/N
1	Neither	0.534661	N/I
1	Neither	0.509624	N/I
2	Neither	0.539063	I/I
1	Neither	0.530632	N/I
1	Neither	0.486115	N/I
0	Neither	0.45061	N/N
1	Neither	0.460279	N/I
0	One	0.480663	N/N
2	Neither	0.516704	I/I
0	One	0.451955	N/N
1	One	0.466901	N/I
1	Neither	0.526842	N/I
2	Neither	0.554623	I/I
2	Both	0.521754	I/I
1	One	0.493996	N/I
1	Neither	0.495058	N/I
1	Neither	0.546412	N/I
1	Neither	0.578769	N/I
2	One	0.482446	I/I
1	One	0.488401	N/I
1	Neither	0.496014	N/I
1	Neither	0.51224	N/I
2	Neither	0.538184	I/I
1	Neither	0.524054	N/I
1	Both	0.506217	N/I
1	Neither	0.477055	N/I
1	Neither	0.484318	N/I
1	Neither	0.458235	N/I
1	One	0.512712	N/I
2	One	0.492339	I/I
1	Neither	0.505734	N/I
1	Both	0.514296	N/I
2	Neither	0.525913	I/I
1	Neither	0.556952	N/I
2	Neither	0.45074	I/I
1	One	0.496555	N/I
1	One	0.544078	N/I
0	One	0.447057	N/N
2	One	0.533708	I/I
0	Neither	0.512827	N/N
2	Neither	0.479751	I/I
0	Neither	0.563394	N/N
1	One	0.481497	N/I
1	Both	0.538121	N/I
2	Neither	0.559153	I/I
1	Both	0.505901	N/I
0	Neither	0.519995	N/N
2	Neither	0.485234	I/I
2	One	0.456604	I/I
0	Neither	0.473659	N/N
1	Neither	0.525468	N/I
2	Neither	0.518873	I/I
1	One	0.486536	N/I
2	Neither	0.576819	I/I
1	Neither	0.542857	N/I
0	Neither	0.486531	N/N
2	One	0.469545	I/I
0	Both	0.372634	N/N
1	One	0.506418	N/I
2	Neither	0.52556	I/I
2	Neither	0.528127	I/I
0	One	0.529442	N/N
1	Both	0.436551	N/I
2	Neither	0.538688	I/I
2	Neither	0.534143	I/I
2	Both	0.508063	I/I
1	Neither	0.48277	N/I
1	One	0.557764	N/I
1	Neither	0.509346	N/I
0	Neither	0.584194	N/N
2	One	0.453647	I/I
2	Neither	0.477549	I/I
1	Neither	0.526198	N/I
2	Both	0.52447	I/I
1	Neither	0.522161	N/I
2	Neither	0.53727	I/I
2	Neither	0.506309	I/I
1	Neither	0.451646	N/I
2	Neither	0.496383	I/I
1	Neither	0.518119	N/I
1	One	0.521238	N/I
1	Neither	0.505394	N/I
1	Neither	0.433154	N/I
2	Neither	0.461875	I/I
1	Neither	0.479621	N/I
2	One	0.502051	I/I
1	Neither	0.4203	N/I
2	Neither	0.480482	I/I
1	Neither	0.497365	N/I
2	Both	0.494488	I/I
0	Neither	0.451427	N/N
2	Neither	0.459335	I/I
0	Neither	0.503207	N/N
1	Neither	0.509996	N/I
0	Neither	0.437371	N/N
2	Neither	0.554555	I/I
2	Neither	0.544243	I/I
0	Neither	0.531646	N/N
2	One	0.51716	I/I
1	Both	0.552593	N/I
1	Neither	0.460989	N/I
1	Neither	0.489809	N/I
1	Neither	0.536084	N/I
0	Neither	0.426761	N/N
2	Neither	0.498334	I/I
0	Neither	0.519297	N/N
1	Both	0.482275	N/I
2	One	0.501269	I/I
0	Both	0.553288	N/N
2	Neither	0.536701	I/I
1	Neither	0.459071	N/I
2	One	0.513111	I/I
1	One	0.571694	N/I
1	Neither	0.550602	N/I
1	One	0.49887	N/I
2	Neither	0.504669	I/I
0	One	0.458267	N/N
2	One	0.560022	I/I
1	Neither	0.476603	N/I
0	Both	0.522414	N/N
0	Both	0.537734	N/N
1	Neither	0.529108	N/I
2	Neither	0.504884	I/I
1	Neither	0.402216	N/I
1	Neither	0.51531	N/I
1	Neither	0.470107	N/I
1	One	0.534508	N/I
1	Neither	0.46146	N/I
2	One	0.402026	I/I
1	Neither	0.518778	N/I
1	Neither	0.546198	N/I
0	One	0.465579	N/N
2	Both	0.511645	I/I
2	Neither	0.470148	I/I
1	Neither	0.452512	N/I
1	One	0.465718	N/I
2	One	0.542526	I/I
1	Neither	0.480177	N/I
2	Both	0.533864	I/I
1	Both	0.43652	N/I
2	Neither	0.49179	I/I
1	Neither	0.457001	N/I
1	Neither	0.496373	N/I
1	Both	0.523682	N/I
2	Neither	0.49313	I/I
2	Neither	0.482651	I/I
0	Neither	0.471018	N/N
0	One	0.520742	N/N
1	One	0.511791	N/I
2	Neither	0.501759	I/I
1	Neither	0.513022	N/I
2	Both	0.551474	I/I
1	Neither	0.485366	N/I
1	Neither	0.523415	N/I
1	Neither	0.520497	N/I
2	Neither	0.533496	I/I
1	Neither	0.515509	N/I
1	Neither	0.433582	N/I
2	Neither	0.542061	I/I
1	One	0.58551	N/I
0	Both	0.581313	N/N
2	One	0.513211	I/I
2	One	0.556247	I/I
0	Both	0.56312	N/N
1	Neither	0.485003	N/I
1	Neither	0.457094	N/I
2	One	0.4938	I/I
1	One	0.495925	N/I
2	Both	0.530392	I/I
0	One	0.464569	N/N
2	One	0.530202	I/I
2	One	0.543386	I/I
